# Supplementary material for: A Drug Discovery Pipeline for MAPK/ERK Pathway Inhibitors in Caenorhabditis elegans
Source: Cancer Res Commun. 2024 Sep 18;4(9):2454–62. doi: 10.1158/2767-9764.CRC-24-0221 (PMC11409438; doi:10.1158/2767-9764.CRC-24-0221)
Supplement: Table S1 — Supplementary table 1. All Compounds and Exclusions [file crc-24-0221_table_s1_suppst1.xlsx]

## Sheet: All compounds
Unmasked ID (från vendor file)	Unmasked information (från vendor file)	Experiment	Vulvae/well	Adults	Vulvae/adult	Larvae/adult
Tamoxifen	Tamoxifen is an antagonist of the estrogen receptor in breast tissue.	2	45	46	0.978261	1.76087
Nilotinib (AMN-107)	Nilotinib (AMN-107) is a selective Bcr-Abl inhibitor with IC50 less than 30 nM in Murine myeloid progenitor cells.	2	29	35	0.828571	1.8
Dasatinib	Dasatinib is a novel, potent and multi-targeted inhibitor that targets Abl, Src and c-Kit, with IC50 of <1 nM, 0.8 nM and 79 nM in cell-free assays, respectively.	2	44	48	0.916667	1.625
Dovitinib (TKI258) Lactate	Dovitinib (TKI258) Lactate is the Lactate of Dovitinib, which is a multitargeted RTK inhibitor, mostly for class III (FLT3/c-Kit) with IC50 of 1 nM/2 nM, also potent to class IV (FGFR1/3) and class V (VEGFR1-4) RTKs with IC50 of 8-13 nM, less potent to InsR, EGFR, c-Met, EphA2, Tie2, IGFR1 and HER2. Phase 4.	2	2	0	-	-
Ponatinib (AP24534)	Ponatinib (AP24534) is a novel, potent multi-target inhibitor of Abl, PDGFRα, VEGFR2, FGFR1 and Src with IC50 of 0.37 nM, 1.1 nM, 1.5 nM, 2.2 nM and 5.4 nM in cell-free assays, respectively.	2	3	15	0.2	3.6
Saracatinib (AZD0530)	Saracatinib (AZD0530) is a potent Src inhibitor with IC50 of 2.7 nM in cell-free assays, and potent to c-Yes, Fyn, Lyn, Blk, Fgr and Lck less active for Abl and EGFR (L858R and L861Q). Phase 2/3.	2	17	13	1.30769	3.07692
Bosutinib (SKI-606)	Bosutinib (SKI-606) is a novel, dual Src/Abl inhibitor with IC50 of 1.2 nM and 1 nM in cell-free assays, respectively.	2	18	22	0.818182	2.45455
Tandutinib (MLN518)	Tandutinib (MLN518, CT53518) is a potent FLT3 antagonist with IC50 of 0.22 μM, also inhibits PDGFR and c-Kit, 15 to 20-fold higher potency for FLT3 versus CSF-1R and >100-fold selectivity for the same target versus FGFR, EGFR and KDR. Phase 2.	2	37	43	0.860465	1.34884
Quizartinib (AC220)	Quizartinib (AC220) is a second-generation FLT3 inhibitor for Flt3(ITD/WT) with IC50 of 1.1 nM/4.2 nM in MV4-11 and RS411 cells, respectively, 10-fold more selective for Flt3 than KIT, PDGFRα, PDGFRβ, RET, and CSF-1R. Phase 3.	2	45	41	1.09756	3.39024
Ibrutinib (PCI-32765)	Ibrutinib (PCI-32765) is a potent and highly selective Brutons tyrosine kinase (Btk) inhibitor with IC50 of 0.5 nM in cell-free assays, modestly potent to Bmx, CSK, FGR, BRK, HCK, less potent to EGFR, Yes, ErbB2, JAK3, etc.	2	39	35	1.11429	1.71429
Roxadustat (FG-4592)	Roxadustat (FG-4592) is an HIF-α prolyl hydroxylase inhibitor in a cell-free assay, stabilizes HIF-2 and induces EPO production. Phase 3.	2	35	36	0.972222	2.22222
IOX2	IOX2 is a potent inhibitor of HIF-1α prolyl hydroxylase-2 (PHD2) with IC50 of 21 nM in a cell-free assay, >100-fold selectivity over JMJD2A, JMJD2C, JMJD2E, JMJD3, or the 2OG oxygenase FIH.	1	8	7	1.14286	1.71429
Fostamatinib (R788)	Fostamatinib (R788), a prodrug of the active metabolite R406, is a Syk inhibitor with IC50 of 41 nM, strongly inhibits Syk but not Lyn, 5-fold less potent to Flt3. Phase 3.	2	39	29	1.34483	2.44828
ENMD-2076	ENMD-2076 has selective activity against Aurora A and Flt3 with IC50 of 14 nM and 1.86 nM, 25-fold selective for Aurora A than over Aurora B and less potent to VEGFR2/KDR and VEGFR3, FGFR1 and FGFR2 and PDGFRα. Phase 2.	2	28	29	0.965517	2.06897
PF-00562271 Besylate	PF-00562271 is the benzenesulfonate salt of PF-562271, which is a potent, ATP-competitive, reversible inhibitor of FAK with IC50 of 1.5 nM, ~10-fold less potent for Pyk2 than FAK and >100-fold selectivity against other protein kinases, except for some CDKs. Phase 1.	2	5	18	0.277778	2.61111
AZD4547	AZD4547 is a novel selective FGFR inhibitor targeting FGFR1/2/3 with IC50 of 0.2 nM/2.5 nM/1.8 nM in cell-free assays, weaker activity against FGFR4, VEGFR2(KDR), and little activity observed against IGFR, CDK2, and p38. Phase 2/3.	2	16	31	0.516129	1.87097
Duvelisib (IPI-145, INK1197)	Duvelisib (IPI-145, INK1197) is a novel and selective PI3K δ/γ inhibitor with Ki and IC50 of 23 pM/243 pM and 1 nM/50 nM in cell-free assays, highly selective for PI3K δ/γ than other protein kinases. Phase 3.	2	19	22	0.863636	2.40909
Spebrutinib (CC-292, AVL-292)	Spebrutinib (CC-292, AVL-292) is a covalent, orally active, and highly selective BTK inhibitor with IC50 of <0.5 nM, displaying at least 1400-fold selectivity over the other kinases assayed. Phase 1.	2	30	41	0.731707	1.87805
Bafetinib (INNO-406)	Bafetinib (INNO-406) is a potent and selective dual Bcr-Abl/Lyn inhibitor with IC50 of 5.8 nM/19 nM in cell-free assays, does not inhibit the phosphorylation of the T315I mutant and is less potent to PDGFR and c-Kit. Phase 2.	2	42	48	0.875	1.58333
BAY 87-2243	BAY 87-2243 is a potent and selective hypoxia-inducible factor-1 (HIF-1) inhibitor. Phase 1.	2	24	46	0.521739	1.86957
Entospletinib (GS-9973)	Entospletinib (GS-9973) is an orally bioavailable, selective Syk inhibitor with IC50 of 7.7 nM in a cell-free assay and showed 13- to >1000-fold cellular selectivity for Syk over other kinases(including Jak2, ckit, Flt3, Ret, KDR) as assessed by target protein phosphorylation or functional response.	1	4	4	1	8.5
Tasquinimod	Tasquinimod is an orally active antiangiogenic agent by allosterically inhibiting HDAC4 signalling. Phase 3.	1	22	21	1.04762	1.33333
PND-1186 (VS-4718)	PND-1186 (VS-4718) is a reversible and selective FAK inhibitor with IC50 of 1.5 nM. Phase 1.	2	0	1	0	48
Acalabrutinib (ACP-196)	Acalabrutinib(ACP-196) is a selective second-generation Bruton's tyrosine kinase (BTK) inhibitor with an IC50 of 3 nM, which prevents the activation of the B-cell antigen receptor (BCR) signaling pathway. ACP-196 has improved target specificity over ibrutinib with 323-, 94-, 19- and 9-fold selectivity over the other TEC kinase family members (ITK, TXK, BMX, and TEC, respectively) and no activity …	2	55	45	1.22222	2.17778
Radotinib	Radotinib is a selective BCR-ABL1 tyrosine kinase inhibitor with IC50 of 34 nM, used to treat Chronic Myeloid Leukemia.	2	28	28	1	1.92857
ONO-4059 (GS-4059) hydrochloride	ONO-4059 (GS-4059) is highly potent and selective BTK inhibitor with an IC50 of 2.2 nM.	2	23	18	1.27778	3.44444
Erdafitinib (JNJ-42756493)	Erdafitinib (JNJ-42756493) is a potent and selective orally bioavailable, pan fibroblast growth factor receptor (FGFR) inhibitor with potential antineoplastic activity.	2	16	16	1	4.5
GSK2256098	GSK2256098 is a potent, selective, reversible, and ATP competitive FAK kinase inhibitor with apparent Ki of 0.4 nM.	2	30	34	0.882353	1.76471
AT101	AT101, the R-(-) enantiomer of Gossypol acetic acid, binds with Bcl-2, Bcl-xL and Mcl-1 with Ki of 0.32 μM, 0.48 μM and 0.18 μM in cell-free assays does not inhibit BIR3 domain and BID. Phase 2.	2	19	28	0.678571	1.67857
APR-246 (PRIMA-1MET)	APR-246, also known as PRIMA-1MET, is a small organic molecule that has been shown to restore tumour-suppressor function primarily to mutant p53 and also to induce cell death in various cancer types.	2	31	39	0.794872	2.51282
PAC-1	PAC-1 is a potent procaspase-3 activator with EC50 of 0.22 μM and the first small molecule known to directly activate procaspase-3 to caspase-3.	2	24	41	0.585366	1.68293
AT406 (SM-406)	AT406 (SM-406) is a potent Smac mimetic and an antagonist of IAP (inhibitor of apoptosis protein via E3 ubiquitin ligase), binding to XIAP-BIR3, cIAP1-BIR3 and cIAP2-BIR3 with Ki of 66.4 nM, 1.9 nM, and 5.1 nM, 50- to 100-fold higher affinities than the Smac AVPI peptide. Phase 1.	2	32	45	0.711111	1.86667
Venetoclax (ABT-199, GDC-0199)	Venetoclax (ABT-199, GDC-0199) is a Bcl-2-selective inhibitor with Ki of <0.01 nM in cell-free assays, >4800-fold more selective versus Bcl-xL and Bcl-w, and no activity to Mcl-1. Phase 3.	2	35	39	0.897436	2.41026
Pomalidomide	Pomalidomide inhibits LPS-induced TNF-α release with IC50 of 13 nM in PBMCs.	1	7	7	1	1.28571
YM155 (Sepantronium Bromide)	YM155 (Sepantronium Bromide) is a potent survivin suppressant by inhibiting Survivin promoter activity with IC50 of 0.54 nM in HeLa-SURP-luc and CHO-SV40-luc cells does not significantly inhibit SV40 promoter activity, but is observed to slightly inhibit the interaction of Survivin with XIAP. Phase 2.	1	0	1	0	18
Birinapant	Birinapant is a SMAC mimetic antagonist, mostly to cIAP1 with Kd of <1 nM in a cell-free assay, less potent to XIAP. Phase 2.	2	40	38	1.05263	1.60526
GSK2656157	GSK2656157 is an ATP-competitive and highly selective inhibitor of PERK with IC50 of 0.9 nM in a cell-free assay, 500-fold greater against a panel of 300 kinases.	2	22	29	0.758621	1.75862
Idasanutlin (RG-7388)	Idasanutlin (RG-7388) is a potent and selective p53-MDM2 inhibitor with IC50 of 6 nM showing improved in vitro binding as well as cellular potency/selectivity.	2	32	37	0.864865	1.67568
MI-773 (SAR405838)	MI-773 (SAR405838) is an orally available MDM2 antagonist with Ki of 0.88 nM. Phase 1.	1	5	4	1.25	1.5
NVP-CGM097	NVP-CGM097 is a highly potent and selective MDM2 inhibitor with Ki value of 1.3 nM for hMDM2 in TR-FRET assay. It binds to the p53 binding-site of the Mdm2 protein, disrupting the interaction between both proteins, leading to an activation of the p53 pathway.	2	28	26	1.07692	2.30769
Sabutoclax	Sabutoclax(BI-97C1) is a pan-Bcl-2 inhibitor, including Bcl-xL, Bcl-2, Mcl-1 and Bfl-1 with IC50 of 0.31 μM, 0.32 μM, 0.20 μM and 0.62 μM, respectively.	2	12	16	0.75	2.8125
Selonsertib (GS-4997)	GS-4997 is a highly selective and potent once-daily oral ASK1 inhibitor with potential anti-inflammatory, antineoplastic and anti-fibrotic activities.	2	62	51	1.21569	2.86275
A-1210477	A-1210477 is a potent and selective MCL-1 inhibitor with Ki and IC50 of 0.454 nM and 26.2 nM, respectively, >100-fold selectivity over other Bcl-2 family members.	2	61	47	1.29787	3.19149
Metformin HCl	Metformin HCl decreases hyperglycemia in hepatocytes primarily by suppressing glucose production by the liver (hepatic gluconeogenesis).	1	16	16	1	1.4375
GNE-0877	GNE-0877 is a highly potent and selective leucine-rich repeat kinase 2 (LRRK2) inhibitor with Ki of 0.7 nM.	2	37	36	1.02778	2.55556
GNE-7915	GNE-7915 is a highly potent, selective, and brain-penetrable leucine-rich repeat kinase 2 (LRRK2) inhibitor, with IC50 and Ki of 9 nM and 1 nM, respectively.	1	10	7	1.42857	3.57143
BI 2536	BI2536 is a potent Plk1 inhibitor with IC50 of 0.83 nM in a cell-free assay. It shows 4- and 11-fold greater selectivity against Plk2 and Plk3. Phase 2.	1	11	11	1	2.54545
Palbociclib (PD-0332991) HCl	Palbociclib (PD-0332991) HCl is a highly selective inhibitor of CDK4/6 with IC50 of 11 nM/16 nM in cell-free assays, respectively. It shows no activity against CDK1/2/5, EGFR, FGFR, PDGFR, InsR, etc. Phase 3.	2	36	37	0.972973	2.43243
Danusertib (PHA-739358)	Danusertib (PHA-739358) is an Aurora kinase inhibitor for Aurora A/B/C with IC50 of 13 nM/79 nM/61 nM in cell-free assays, modestly potent to Abl, TrkA, c-RET and FGFR1, and less potent to Lck, VEGFR2/3, c-Kit, CDK2, etc. Phase 2.	1	14	10	1.4	1.9
SNS-032 (BMS-387032)	SNS-032 (BMS-387032) has firstly been described as a selective inhibitor of CDK2 with IC50 of 48 nM in cell-free assays and is 10- and 20-fold selective over CDK1/CDK4. It is also found to be sensitive to CDK7/9 with IC50 of 62 nM/4 nM, with little effect on CDK6. Phase 1.	1	5	7	0.714286	1.71429
Flavopiridol (Alvocidib)	Flavopiridol (Alvocidib) competes with ATP to inhibit CDKs including CDK1, CDK2, CDK4, CDK6, and CDK9 with IC50 values in the 20-100 nM range. It is more selective for CDK1, 2, 4, 6, 9 versus CDK7. Flavopiridol is initially found to inhibit EGFR and PKA. Phase 1/2.	2	9	15	0.6	2.86667
Adavosertib （MK-1775）	MK-1775 is a potent and selective Wee1 inhibitor with IC50 of 5.2 nM in a cell-free assay hinders G2 DNA damage checkpoint. Phase 2.	2	38	42	0.904762	2.09524
PF-477736	PF-477736 is a selective, potent and ATP-competitive Chk1 inhibitor with Ki of 0.49 nM in a cell-free assay and also inhibits VEGFR2, Aurora-A, FGFR3, Flt3, Fms (CSF1R), Ret and Yes. It shows ~100-fold selectivity for Chk1 than Chk2. Phase 1.	1	4	6	0.666667	2
AZD7762	AZD7762 is a potent and selective inhibitor of Chk1 with IC50 of 5 nM in a cell-free assay. It is equally potent against Chk2 and less potent against CAM, Yes, Fyn, Lyn, Hck and Lck. Phase 1.	2	20	34	0.588235	1.58824
Barasertib (AZD1152-HQPA)	Barasertib (AZD1152-HQPA) is a highly selective Aurora B inhibitor with IC50 of 0.37 nM in a cell-free assay, ~3700 fold more selective for Aurora B over Aurora A. Phase 1.	1	12	11	1.09091	2.63636
Alisertib (MLN8237)	Alisertib (MLN8237) is a selective Aurora A inhibitor with IC50 of 1.2 nM in a cell-free assay. It has >200-fold higher selectivity for Aurora A than Aurora B. Phase 3.	1	4	6	0.666667	1.33333
Roscovitine (Seliciclib,CYC202)	Roscovitine (Seliciclib, CYC202) is a potent and selective CDK inhibitor for Cdc2, CDK2 and CDK5 with IC50 of 0.65 μM, 0.7 μM and 0.16 μM in cell-free assays. It shows little effect on CDK4/6. Phase 2.	1	4	3	1.33333	2.66667
Volasertib (BI 6727)	Volasertib (BI 6727) is a highly potent Plk1 inhibitor with IC50 of 0.87 nM in a cell-free assay. It shows 6- and 65-fold greater selectivity against Plk2 and Plk3. Phase 3.	2	42	47	0.893617	2.31915
Rabusertib (LY2603618)	Rabusertib (LY2603618) is a highly selective Chk1 inhibitor with potential anti-tumor activity in a cell-free assay. IC50=7 nM, showing approximately 100-fold more potent against Chk1 than against any of the other protein kinases evaluated.	2	35	36	0.972222	2.36111
TAK-901	TAK-901 is a novel inhibitor of Aurora A/B with IC50 of 21 nM/15 nM. It is not a potent inhibitor of cellular JAK2, c-Src or Abl. Phase 1.	2	35	33	1.06061	1.78788
Dinaciclib (SCH727965)	Dinaciclib (SCH727965) is a novel and potent CDK inhibitor for CDK2, CDK5, CDK1 and CDK9 with IC50 of 1 nM, 1 nM, 3 nM and 4 nM in cell-free assays, respectively. It also blocks thymidine (dThd) DNA incorporation. Phase 3.	2	4	52	0.0769231	1.53846
GSK461364	GSK461364 inhibits purified Plk1 with Ki of 2.2 nM in a cell-free assay. It is more than 1000-fold selective against Plk2/3. Phase 1.	2	23	29	0.793103	1.82759
AT7519	AT7519 is a multi-CDK inhibitor for CDK1, 2, 4, 6 and 9 with IC50 of 10-210 nM. It is less potent to CDK3 and little active to CDK7. Phase 2.	2	32	35	0.914286	2.08571
Tozasertib (VX-680, MK-0457)	Tozasertib (VX-680, MK-0457) is a pan-Aurora inhibitor, mostly against Aurora A with Kiapp of 0.6 nM in a cell-free assay, less potent towards Aurora B/Aurora C and 100-fold more selective for Aurora A than 55 other kinases. Phase 2.	2	37	45	0.822222	2.33333
AZD5438	AZD5438 is a potent inhibitor of CDK1/2/9 with IC50 of 16 nM/6 nM/20 nM in cell-free assays. It is less potent to CDK5/6 and also inhibits GSK3β. Phase 1.	2	18	13	1.38462	5.07692
Rigosertib (ON-01910)	Rigosertib (ON-01910) is a non-ATP-competitive inhibitor of PLK1 with IC50 of 9 nM in a cell-free assay. It shows 30-fold greater selectivity against Plk2 and no activity to Plk3. Phase 3.	2	25	27	0.925926	1.55556
GSK1070916	GSK1070916 is a reversible and ATP-competitive inhibitor of Aurora B/C with IC50 of 3.5 nM/6.5 nM. It displays >100-fold selectivity against the closely related Aurora A-TPX2 complex. Phase 1.	2	26	37	0.702703	1.75676
Milciclib (PHA-848125)	Milciclib (PHA-848125) is a potent, ATP-competitive CDK inhibitor for CDK2 with IC50 of 45 nM. It is >3-fold more selective for CDK2 than CDK1, 2, 4, 5, and 7. Phase 2.	2	9	11	0.818182	4.90909
ML141	ML141 (CID-2950007), is demonstrated to be a potent, selective and reversible non-competitive inhibitor of Cdc42 GTPase suitable for in vitro assays, with IC50 of 200 nM and selectivity against other members of the Rho family of GTPases (Rac1, Rab2, Rab7).	2	0	2	0	30.5
MK-8776 (SCH 900776)	MK-8776 (SCH 900776) is a selective Chk1 inhibitor with IC50 of 3 nM in a cell-free assay. It shows 500-fold selectivity against Chk2. Phase 2.	2	41	42	0.97619	2.52381
Abemaciclib	Abemaciclib is a cell cycle inhibitor selective for CDK4/6 with IC50 of 2 nM and 10 nM in cell-free assays, respectively.	2	43	50	0.86	1.68
MK-8745	MK-8745 is a potent and selective Aurora A inhibitor with IC50 of 0.6 nM, more than 450-fold selectivity for Aurora A over Aurora B.	2	24	36	0.666667	2.02778
PTC-209	PTC-209 is a potent and selective BMI-1 inhibitor with IC50 of 0.5 μM in HEK293T cell line, and results in irreversible reduction of cancer-initiating cells (CICs).	1	62	64	0.96875	1.76562
Ribociclib (LEE011)	Ribociclib (LEE011) is an orally available, and highly specific CDK4/6 inhibitor. Phase 3.	1	5	6	0.833333	2.5
KD025 (SLx-2119)	KD025 is an orally available, and selective ROCK2 inhibitor with IC50 and Ki of 60 nM and 41 nM, respectively. Phase 2.	2	0	2	0	24
Hydroxyfasudil (HA-1100) HCl	Hydroxyfasudil (HA-1100), an active metabolite of fasudil hydrochloride, is a specific Rho-kinase(ROCK) inhibitor with IC50 values of 0.73 μM and 0.72 μM for ROCK1 and ROCK2, respectively.	2	43	31	1.3871	2.09677
Senexin A	Senexin A is a potent and selective inhibitor of CDK8 and its nearest relative, CDK19 with Kd values of 0.83 μM and 0.31 μM for CDK8 and CDK19 ATP site binding, respectively.	2	30	21	1.42857	3.28571
XL413 (BMS-863233)	XL413 (BMS-863233) is a potent and selective cell division cycle 7 homolog (CDC7) kinase inhibitor with IC50 of 3.4 nM, showing 63-, 12- and 35-fold selectivity over CK2, Pim-1 and pMCM2, respectively. Phase 1/2.	2	39	45	0.866667	1.97778
Ripasudil (K-115) hydrochloride dihydrate	Ripasudil (K-115) hydrochloride dihydrate is potent ROCK inhibitor with IC50 of 51 nM and 19 nM for ROCK1 and ROCK2, respectively, used for the treatment of glaucoma and ocular hypertension.	2	50	46	1.08696	2.32609
Paclitaxel	Paclitaxel is a microtubule polymer stabilizer with IC50 of 0.1 pM in human endothelial cells.	1	10	9	1.11111	1.77778
Docetaxel	Docetaxel, an analog of paclitaxel, is an inhibitor of depolymerisation of microtubules by binding to stabilized microtubules.	1	1	8	0.125	4
Vincristine sulfate	Vincristine sulfate is an inhibitor of polymerization of microtubules by binding to tubulin with IC50 of 32 μM in a cell-free assay.	2	44	42	1.04762	2.66667
Vinblastine sulfate	Vinblastine sulfate inhibits microtubule formation and suppresses nAChR activity with IC50 of 8.9 μM in a cell-free assay, used to treat certain kinds of cancer.	1	12	11	1.09091	1.81818
ABT-751 (E7010)	ABT-751 (E7010) binds to the colchicine site on β-tubulin and inhibits polymerization of microtubules, not a substrate for the MDR transporter and is active against cell lines resistant to vincristine, doxorubicin, and cisplatin. Phase 1/2.	2	34	42	0.809524	1.52381
BIIB021	BIIB021 is an orally available, fully synthetic small-molecule inhibitor of HSP90 with Ki and EC50 of 1.7 nM and 38 nM, respectively. Phase 2.	2	27	44	0.613636	1.77273
Luminespib (AUY-922, NVP-AUY922)	Luminespib (AUY-922, NVP-AUY922) is a highly potent HSP90 inhibitor for HSP90α/β with IC50 of 13 nM /21 nM in cell-free assays, weaker potency against the HSP90 family members GRP94 and TRAP-1, exhibits the tightest binding of any small-molecule HSP90 ligand. Phase 2.	2	29	36	0.805556	2.02778
AZ 3146	AZ3146 is a selective Mps1 inhibitor with IC50 of ~35 nM, contributes to recruitment of CENP-E (kinesin-related motor protein), less potent to FAK, JNK1, JNK2, and Kit.	2	8	11	0.727273	4.18182
VER155008	VER-155008 is a potent Hsp70 family inhibitor with IC50 of 0.5 μM, 2.6 μM, and 2.6 μM in cell-free assays for HSP70, HSC70, and GRP78, respectively, >100-fold selectivity over HSP90.	2	48	44	1.09091	2.52273
SB743921 HCl	SB743921 is a kinesin spindle protein (KSP) inhibitor with Ki of 0.1 nM, almost no affinity to MKLP1, Kin2, Kif1A, Kif15, KHC, Kif4 and CENP-E. Phase 1/2.	2	26	34	0.764706	2.35294
Vinorelbine Tartrate	Vinorelbine Tartrate is a semi-synthetic vinca alkaloid, and inhibits mitosis through interaction with tubulin.	1	9	7	1.28571	1.71429
Abexinostat (PCI-24781)	Abexinostat (PCI-24781) is a novel pan-HDAC inhibitor mostly targeting HDAC1 with Ki of 7 nM, modest potent to HDACs 2, 3, 6, and 10 and greater than 40-fold selectivity against HDAC8. Phase 1/2.	1	70	67	1.04478	1.61194
Pracinostat (SB939)	Pracinostat (SB939) is a potent pan-HDAC inhibitor with IC50 of 40-140 nM with exception for HDAC6. It has no activity against the class III isoenzyme SIRT I. Phase 2.	2	1	51	0.0196078	1.56863
Onalespib (AT13387)	Onalespib (AT13387) is a selective potent Hsp90 inhibitor with IC50 of 18 nM in A375 cells, displays a long duration of anti-tumor activity. Phase 2.	2	59	56	1.05357	2.26786
Ganetespib (STA-9090)	Ganetespib (STA-9090) is an HSP90 inhibitor with IC50 of 4 nM in OSA 8 cells, induces apoptosis of OSA cells while normal osteoblasts are not affected active metabolite of STA-1474. Phase 3.	1	10	11	0.909091	1.45455
CUDC-907	CUDC-907 is a dual PI3K and HDAC inhibitor for PI3Kα and HDAC1/2/3/10 with IC50 of 19 nM and 1.7 nM/5 nM/1.8 nM/2.8 nM, respectively. Phase 1.	2	18	24	0.75	2.58333
Cabazitaxel	Cabazitaxel is a semi-synthetic derivative of a natural taxoid that kills cancer cells by inhibiting cell division and growth. Cabazitaxel exerts its effects by inhibiting microtubule growth and assembly, processes that are essential for cells to divide.	1	1	1	1	9
Cilengitide?trifluoroacetate	Cilengitide is a potent integrin inhibitor for αvβ3 receptor and αvβ5 receptor with IC50 of 4.1 nM and 79 nM in cell-free assays, respectively ~10-fold selectivity against gpIIbIIIa. Phase 2.	2	53	51	1.03922	2.19608
Givinostat (ITF2357)	Givinostat (ITF2357) is a potent HDAC inhibitor for maize HD2, HD1B and HD1A with IC50 of 10 nM, 7.5 nM and 16 nM in cell-free assays. Phase 2.	2	35	35	1	1.74286
PF-3758309	PF-03758309 is a potent, ATP-competitive, pyrrolopyrazole inhibitor of PAK4 with IC50 of 1.3 nM.	2	28	28	1	2
GSK923295	GSK923295 is a first-in-class, specific allosteric inhibitor of CENP-E kinesin motor ATPase with Ki of 3.2 nM, and less potent to mutant I182 and T183. Phase 1.	2	19	18	1.05556	3
FRAX486	FRAX486 is a potent p21-activated kinase (PAK) inhibitor with IC50 values of 14, 33, 39 and 575 nM for PAK1, PAK2, PAK3 and PAK4 respectively.	2	34	38	0.894737	1.65789
Hydroxyurea	Hydroxyurea is an antineoplastic agent that inhibits DNA synthesis through the inhibition of ribonucleoside diphosphate reductase.	1	15	15	1	1.66667
Fluorouracil (5-Fluoracil, 5-FU)	Fluorouracil (5-Fluoracil, 5-FU) is a DNA/RNA synthesis inhibitor, which interrupts nucleotide synthetic by inhibiting thymidylate synthase (TS) in tumor cells.	2	37	30	1.23333	1.73333
Floxuridine	Floxuridine is an antineoplastic antimetabolite, used in the treatment of colon carcinoma and colorectal cancer that has metastasized to the liver.	2	40	39	1.02564	1.76923
Cytarabine	Cytarabine is an antimetabolic agent and DNA synthesis inhibitor with IC50 of 16 nM in wild-type CCRF-CEM cells.	2	33	38	0.868421	1.71053
Etoposide	Etoposide is a semisynthetic derivative of podophyllotoxin, which inhibits DNA synthesis via topoisomerase II inhibition activity.	2	24	22	1.09091	2.77273
Daunorubicin HCl	Daunorubicin HCl inhibits both DNA and RNA synthesis and inhibits DNA synthesis with Ki of 0.02 μM in a cell-free assay.	1	2	2	1	3.5
Azacitidine	Azacitidine is a nucleoside analogue of cytidine that specifically inhibits DNA methylation by trapping DNA methyltransferases.	1	7	7	1	2
Mercaptopurine (6-MP)	Mercaptopurine is a widely used antileukemic agent and immunosuppressive drug that inhibits de novo purine synthesis through incorporation of thiopurine methyltransferase metabolites into DNA and RNA.	2	45	58	0.775862	1.56897
Mitomycin C	Mitomycin C?is an antineoplastic antibiotic by inhibiting DNA synthesis, used to treat different cancers.	2	8	37	0.216216	1.78378
Mitoxantrone 2HCl	Mitoxantrone is a type II topoisomerase inhibitor with IC50 of 2.0 μM, 0.42 mM for HepG2 and MCF-7/wt cells, respectively.	2	39	45	0.866667	1.73333
Doxorubicin (Adriamycin) HCl	Doxorubicin (Adriamycin) HCl is an antibiotic agent that inhibits DNA topoisomerase II and induces DNA damage and apoptosis in tumor cells.	2	32	27	1.18519	2.11111
Epirubicin HCl	Epirubicin HCl, a semisynthetic L-arabino derivative of doxorubicin, is an antineoplastic agent by inhibiting Topoisomerase.	2	55	51	1.07843	2.11765
Topotecan HCl	Topotecan HCl is a topoisomerase I inhibitor for MCF-7 Luc cells and DU-145 Luc cells with IC50 of 13 nM and 2 nM in cell-free assays, respectively.	2	41	43	0.953488	1.90698
Cladribine	Cladribine is an adenosine deaminase inhibitor for U266, RPMI8226, and MM1.S cells with IC50 of approximately 2.43 μM, 0.75 μM, and 0.18 μM, respectively.	2	19	18	1.05556	2.55556
Trifluridine	Trifluridine is an anti-herpesvirus antiviral agent by interacting viral DNA replication, used primarily on the eye.	1	21	19	1.10526	1.57895
Gemcitabine	Gemcitabine, a nucleic acid synthesis inhibitor, is a very potent and specific deoxycytidine analogue, used as chemotherapy.	1	9	10	0.9	1.1
Temozolomide	Temozolomide is a monofunctional SN-1 alkylating agent that can modify nitrogen atoms in the DNA ring and the extracyclic oxygen group, chemically converted to MTIC and degrades to methyldiazonium cation, which transfers methyl groups to DNA at physiologic pH. A DNA damage inducer in L-1210 and L-1210/BCNU cells.	2	47	43	1.09302	2.4186
Nelarabine	Nelarabine is a purine nucleoside analog and DNA synthesis inhibitor with IC50 from 0.067-2.15 μM in tumor cells.	2	33	32	1.03125	2.21875
Clofarabine	Clofarabine inhibits the enzymatic activities of ribonucleotide reductase (IC50 = 65 nM) and DNA polymerase.	2	22	16	1.375	3.5
Veliparib (ABT-888)	Veliparib (ABT-888) is a potent inhibitor of PARP1 and PARP2 with Ki of 5.2 nM and 2.9 nM in cell-free assays, respectively. It is inactive to SIRT2. Phase 3.	2	40	35	1.14286	3.22857
Rucaparib (AG-014699,PF-01367338) phosphate	Rucaparib (AG-014699, PF-01367338) is an inhibitor of PARP with Ki of 1.4 nM for PARP1 in a cell-free assay, also showing binding affinity to eight other PARP domains. Phase 3.	1	10	10	1	1.4
Olaparib (AZD2281, Ku-0059436)	Olaparib (AZD2281, KU0059436) is a selective inhibitor of PARP1/2 with IC50 of 5 nM/1 nM in cell-free assays, 300-times less effective against tankyrase-1.	2	21	25	0.84	2.36
Teniposide	Teniposide is a chemotherapeutic medication mainly used in the treatment of childhood acute lymphocytic leukemia (ALL).	1	13	12	1.08333	1.91667
Capecitabine	Capecitabine is a tumor-selective fluoropyrimidine carbamate, which achieves higher intratumoral 5-FU level with lower toxicity than 5-FU.	1	11	11	1	1.72727
Niraparib (MK-4827)	Niraparib (MK-4827) is a selective inhibitor of PARP1/2 with IC50 of 3.8 nM/2.1 nM, with great activity in cancer cells with mutant BRCA-1 and BRCA-2. It is >330-fold selective against PARP3, V-PARP and Tank1. Phase 3.	2	37	40	0.925	1.575
Oxaliplatin	Oxaliplatin inhibits DNA synthesis by conforming DNA adducts in RT4, TCCSUP, A2780, HT-29, U-373MG, U-87MG, SK-MEL-2, and HT-144 cells.	2	24	40	0.6	2.275
KU-60019	KU-60019 is an improved analogue of KU-55933, with IC50 of 6.3 nM for ATM in cell-free assays, 270- and 1600-fold more selective for ATM than DNA-PK and ATR,and is a highly effective radiosensitizer.	1	2	2	1	3.5
SN-38	SN-38 is an active metabolite of CPT-11, inhibits DNA topoisomerase I, DNA synthesis and causes frequent DNA single-strand breaks.	1	14	13	1.07692	1.23077
Raltitrexed	Raltitrexed is a thymidylate synthase inhibitor with an IC50 of 9 nM for the inhibition of L1210 cell growth.	2	50	46	1.08696	1.97826
VE-821	VE-821 is a potent and selective ATP competitive inhibitor of ATR with Ki/IC50 of 13 nM/26 nM in cell-free assays, shows inhibition of H2AX phosphorylation, minimal activity against PIKKs ATM, DNA-PK, mTOR and PI3Kγ.	2	41	52	0.788462	2.36538
Triapine	Triapine is a potent ribonucleotide reductase inhibitor with broad spectrum antitumor activity by inhibiting DNA synthesis. Phase 2.	1	4	4	1	1.25
TH588	TH588 is a potent and selective MTH1 (NUDT1) inhibitor with IC50 of 5 nM. It has no relevant inhibition of any of the other tested proteins at 100?μM, although TH588 showed reasonable selectivity when tested on a much larger panel of 87 enzymes, GPCRs, kinases, ion channels and transporters at 10?μM.	1	6	4	1.5	6.5
CC-115	CC-115 is a dual inhibitor of DNA-dependent protein kinase (DNA-PK) and mammalian target of rapamycin (mTOR) with IC50 values of 0.013 μM and 0.021 μM, respectively. It has potential antineoplastic activity.	2	30	33	0.909091	2.12121
Carboplatin	Carboplatin is a DNA synthesis inhibitor by binding to DNA and interfering with the cell's repair mechanism in A2780, SKOV-3, IGROV-1, and HX62 cells.	2	30	35	0.857143	1.77143
Pixantrone Maleate	Pixantrone is a novel aza-anthracenedione compound with antitumor activity. It is a weak topoisomerase II inhibitor and forms stable DNA adducts through alkylation with specificity for DNA hypermethylated sites.	2	24	24	1	1.95833
Nafarelin Acetate	Nafarelin Acetate is a Gonadotropin-releasing hormone (GnRH) agonist; synthetic decapeptide analog of GnRH (luteinizing hormone-releasing hormone, gonadorelin); structurally related to goserelin, leuprolide, and triptorelin.	2	24	27	0.888889	2.2963
Finasteride	Finasteride is a potent, reversible inhibitor of the rat type 1 5 alpha-reductase with Ki of 10.2 nM, used in the treatment of benign prostatic hyperplasia (BPH) and male pattern baldness (MPB).	2	21	20	1.05	2.3
Letrozole	Letrozole is a third generation inhibitor of aromatase with IC50 of 0.07-20 nM in cell-free assays.It has no effect on the plasma levels of 17α-OH progesterone, thyroid-stimulating hormone (TSH), luteinizing hormone (LH), follicle-stimulating hormone (FSH), or androstenedione and does not affect normal urine electrolyte excretion or thyroid function in clinical studies.	2	45	28	1.60714	2.42857
Flutamide	Flutamide is an antiandrogen drug, with its active metablolite binding at androgen receptor with Ki values of 55 nM, and primarily used to treat prostate cancer.	1	6	7	0.857143	5
Exemestane	Exemestane is an aromatase inhibitor, inhibits human placental and rat ovarian aromatase with IC50 of 30 nM and 40 nM, respectively.	2	37	31	1.19355	2.67742
Fulvestrant	Fulvestrant is an estrogen receptor (ER) antagonist with IC50 of 0.94 nM in a cell-free assay.	2	33	43	0.767442	1.81395
Prednisolone	Prednisolone is a synthetic glucocorticoid with anti-inflammatory and immunomodulating properties.	1	21	21	1	1.71429
Methylprednisolone	Methylprednisolone is a synthetic glucocorticoid receptor agonist, used to achieve prompt suppression of inflammation.	1	3	3	1	2.33333
Clomifene citrate	Clomifene Citrate is a selective estrogen receptor modulator, used in the treatment of ovulation induction.	2	9	21	0.428571	3.2381
Aminoglutethimide	Aminoglutethimide is an aromatase inhibitor with IC50 of 10 μM.	1	7	4	1.75	3.75
Bicalutamide	Bicalutamide is an androgen receptor (AR) antagonist with IC50 of 0.16 μM in LNCaP/AR(cs)cell line.	2	32	28	1.14286	2.96429
Toremifene Citrate	Toremifene Citrate is an oral selective estrogen receptor modulator (SERM), used in the treatment of advanced breast cancer.	1	13	10	1.3	2.3
Raloxifene HCl	Raloxifene is an estrogen antagonist, which inhibits human cytosolic aldehyde oxidase-catalyzed phthalazine oxidation activity with IC50 of 5.7 nM.	2	14	18	0.777778	4.05556
Megestrol Acetate	Megestrol acetate is a synthetic progestogen, used to treat breast cancer and loss of appetite.	2	23	25	0.92	2.68
Nilutamide	Nilutamide is a nonsteroidal antiandrogen (NSAA) with affinity for androgen receptors (but not for progestogen, estrogen, or glucocorticoid receptors). It is used in the treatment of prostate cancer.	1	14	11	1.27273	3.81818
Anastrozole	Anastrozole is a third-generation nonsteroidal selective aromatase inhibitor. It may offer greater selectivity compared with other aromatase inhibitors, being without any intrinsic endocrine effects and with no apparent effect on the synthesis of adrenal steroids.	2	31	32	0.96875	1.5625
4-Hydroxytamoxifen	4-Hydroxytamoxifen is the active metabolite of tamoxifen and a selective estrogen receptor (ER) modulator that is widely used in the therapeutic and chemopreventive treatment of breast cancer.	2	22	14	1.57143	5.42857
Enzalutamide (MDV3100)	Enzalutamide (MDV3100) is an androgen-receptor (AR) antagonist with IC50 of 36 nM in LNCaP cells.	2	5	9	0.555556	3.88889
Apalutamide?(ARN-509)	Apalutamide (ARN-509) is a selective and competitive androgen receptor inhibitor with IC50 of 16 nM in a cell-free assay, useful for prostate cancer treatment. Phase 3.	1	5	6	0.833333	2.16667
Darolutamide (ODM-201)	Darolutamide (ODM-201) is a novel androgen receptor (AR) antagonist that blocks AR nuclear translocation with Ki of 11 nM. Phase 3.	1	12	11	1.09091	2
Thioguanine	Thioguanine, a purine antimetabolite, inhibits DNMT1 activity through ubiquitin-targeted degradation, used in the treatment of acute lymphoblastic leukemia, autoimmune disorders (e.g., Crohn's disease, rheumatoid arthritis) and organ transplant recipients.	1	15	16	0.9375	1.75
Valproic acid	Valproic acid is a fatty acid with anticonvulsant properties used in the treatment of epilepsy. It is also a histone deacetylase inhibitor and is under investigation for treatment of HIV and various cancers.	1	10	10	1	2.7
Vorinostat (SAHA, MK0683)	Vorinostat (suberoylanilide hydroxamic acid, SAHA) is an HDAC inhibitor with IC50 of ~10 nM in a cell-free assay.	2	58	55	1.05455	1.96364
Decitabine	Decitabine is a DNA methyltransferase inhibitor, incorporating into DNA and resulting in hypomethylation of DNA and intra-S-phase arrest of DNA replication. It is used to treat myelodysplastic syndrome (MDS).	2	28	33	0.848485	2.06061
Belinostat (PXD101)	Belinostat (PXD101) is a novel HDAC inhibitor with IC50 of 27 nM in a cell-free assay, with activity demonstrated in cisplatin-resistant tumors.	1	8	9	0.888889	1.88889
Tacedinaline (CI994)	Tacedinaline (CI994) is a selective class I HDAC inhibitor with IC50 of 0.9, 0.9, 1.2, and >20 μM for human HDAC 1, 2, 3, and 8, respectively. Phase 3.	1	13	12	1.08333	1.66667
Panobinostat (LBH589)	Panobinostat (LBH589) is a novel broad-spectrum HDAC inhibitor with IC50 of 5 nM in a cell-free assay. Phase 3.	2	43	47	0.914894	2.02128
Entinostat (MS-275)	Entinostat (MS-275) strongly inhibits HDAC1 and HDAC3 with IC50 of 0.51 μM and 1.7 μM in cell-free assays, compared with HDACs 4, 6, 8, and 10. Phase 3.	2	40	53	0.754717	1.71698
Mocetinostat (MGCD0103)	Mocetinostat (MGCD0103) is a potent HDAC inhibitor with most potency for HDAC1 with IC50 of 0.15 μM in a cell-free assay, 2- to 10- fold selectivity against HDAC2, 3, and 11, and no activity to HDAC4, 5, 6, 7, and 8. Phase 2.	1	18	17	1.05882	1.58824
Quisinostat (JNJ-26481585) 2HCl	Quisinostat (JNJ-26481585) 2HCl is a novel second-generation HDAC inhibitor with highest potency for HDAC1 with IC50 of 0.11 nM in a cell-free assay, modest potent to HDACs 2, 4, 10, and 11 greater than 30-fold selectivity against HDACs 3, 5, 8, and 9 and lowest potency to HDACs 6 and 7. Phase 2.	1	11	12	0.916667	3
(+)-JQ1	(+)-JQ1 is a BET bromodomain inhibitor, with IC50 of 77 nM/33 nM for BRD4(1/2) in cell-free assays, binding to all bromodomains of the BET family, but not to bromodomains outside the BET family.	2	0	7	0	8.42857
PFI-1 (PF-6405761)	PFI-1 is a highly selective BET (bromodomain-containing protein) inhibitor for BRD4 with IC50 of 0.22 μM and for BRD2 with IC50 of 98 nM in a cell-free assay.	2	24	19	1.26316	3.42105
GSK J4 HCl	GSK J4 HCl is a cell permeable prodrug of GSK J1, which is the first selective inhibitor of the H3K27 histone demethylase JMJD3 and UTX with IC50 of 60 nM in a cell-free assay and inactive against a panel of demethylases of the JMJ family.	2	6	21	0.285714	2.95238
UNC1215	UNC1215 is a potent and selective MBT (malignant brain tumor) antagonist, which binds L3MBTL3 with IC50 of 40 nM and Kd of 120 nM, 50-fold selective versus other members of the human MBT family.	2	32	24	1.33333	2.625
SGC 0946	SGC 0946 is a highly potent and selective DOT1L methyltransferase inhibitor with IC50 of 0.3 nM in a cell-free assay, is inactive against a panel of 12 PMTs and DNMT1.	2	41	45	0.911111	1.73333
UNC0638	UNC0638 is a potent, selective and cell-penetrant chemical probe for G9a and GLP with IC50 of <15 nM and 19 nM, respectively, shows selectivity over a wide range of epigenetic and non-epigenetic targets.	2	22	29	0.758621	3
C646	C646 is an inhibitor for histone acetyltransferase, and inhibits p300 with a Ki of 400 nM in a cell-free assay. Preferentially selective for p300 versus other acetyltransferases.	2	41	48	0.854167	1.77083
AR-42	AR-42 is an HDAC inhibitor with IC50 of 30 nM. Phase 1.	2	26	30	0.866667	2.56667
PCI-34051	PCI-34051 is a potent and specific HDAC8 inhibitor with IC50 of 10 nM in a cell-free assay. It has greater than 200-fold selectivity over HDAC1 and 6, more than 1000-fold selectivity over HDAC2, 3, and 10.	1	9	10	0.9	2.7
Ricolinostat (ACY-1215)	Ricolinostat (ACY-1215) is a selective HDAC6 inhibitor with IC50 of 5 nM in a cell-free assay. It is >10-fold more selective for HDAC6 than HDAC1/2/3 (class I HDACs) with slight activity against HDAC8, minimal activity against HDAC4/5/7/9/11, Sirtuin1, and Sirtuin2. Phase 2.	2	27	26	1.03846	2
A-366	A-366 is a potent and selective G9a/GLP histone lysine methyltransferase inhibitor with IC50 of 3.3nM, exhibiting >1000-fold selectivity for G9a/GLP over 21 other methyltransferases.	1	17	16	1.0625	1.625
GSK2801	GSK2801 is a selective bromodomains BAZ2A/B inhibitor with KD of 257 nM and 136 nM, respectively.	2	30	17	1.76471	3.29412
IOX1	IOX1 is a potent and broad-spectrum inhibitor of 2OG oxygenases, including the JmjC demethylases.	2	19	36	0.527778	1.75
SGC-CBP30	SGC-CBP30 is a potent CREBBP/EP300 inhibitor with IC50 of 21 nM and 38 nM in cell-free assays, respectively. Exhibits 40-fold and 250-fold selectivity for CBP over the first BRD of BRD4 (BRD4(1)) and BRD4(2) respectively.	2	15	17	0.882353	3.41176
UNC0642	UNC0642 is a potent, selective inhibitor of histone methyltransferases G9a/GLP with IC50s less than 2.5 nM for G9a and GLP and shows more than 300-fold selective for G9a and GLP over a broad range of kinases, GPCRs, transporters, and ion channels.	2	24	28	0.857143	2.10714
Resminostat	Resminostat dose-dependently and selectively inhibits HDAC1/3/6 with IC50 of 42.5 nM/50.1 nM/71.8 nM, less potent to HDAC8 with IC50 of 877 nM.	2	15	26	0.576923	3.26923
I-BET-762	I-BET-762 is an inhibitor for BET proteins with IC50 of ~35 nM in a cell-free assay, suppresses the production of proinflammatory proteins by macrophages and blocks acute inflammation, highly selective over other bromodomain-containing proteins.	2	0	24	0	1.79167
RGFP966	RGFP966 is an HDAC3 inhibitor with IC50 of 0.08 μM in cell-free assay, exhibits > 200-fold selectivity over other HDAC.	2	42	44	0.954545	1.56818
OTX015	OTX015 is a potent BET bromodomain inhibitor with EC50 ranging from 10 to 19 nM for BRD2, BRD3, and BRD4 in cell-free assays. Phase 1.	2	10	24	0.416667	2.70833
CPI-360	CPI-360 is a potent, selective,and SAM-competitive EZH1 inhibitor with IC50 of 102.3 nM, >100-fold selectivity over other methyltransferases.	2	22	26	0.846154	1.92308
EPZ015666(GSK3235025)	EPZ015666(GSK3235025) is a potent, selective and orally bioavailable PRMT5 inhibitor with Ki of 5 nM, >20,000-fold selectivity over other PMTs.	2	33	30	1.1	1.96667
Mivebresib(ABBV-075)	Mivebresib(ABBV-075) is a novel BET family bromodomain inhibitor. It binds bromodomains of BRD2/4/T with similar affinities (Ki of 1-2.2 nM) and highly selective for 18 bromodomain proteins tested (Kd > 1 μM more than 600-fold selectivity vs. BRD4), but exhibits roughly 10-fold weaker potency towards BRD3 (Ki of 12.2 nM) and has moderate activity towards CREBBP (Kd = 87 μM 54-fold selectivity vs.…	2	0	4	0	16.25
Tucidinostat (Chidamide)	Chidamide is a low nanomolar inhibitor of HDAC1, 2, 3, and 10, the HDAC isotypes well documented to be associated with the malignant phenotype with IC50 values of 95, 160, 67, 78 nM for HDAC1, 2, 3, 10 respectively.	2	19	22	0.863636	2.45455
EPZ005687	EPZ005687 is a potent and selective inhibitor of EZH2 with Ki of 24 nM in a cell-free assay, 50-fold selectivity against EZH1 and 500-fold selectivity against 15 other protein methyltransferases.	2	52	52	1	2
Tazemetostat (EPZ-6438)	Tazemetostat (EPZ-6438) is a potent, and selective EZH2 inhibitor with Ki and IC50 of 2.5 nM and 11 nM in cell-free assays, exhibiting a 35-fold selectivity versus EZH1 and >4,500-fold selectivity relative to 14 other HMTs.	2	55	56	0.982143	1.80357
GSK2879552 2HCl	GSK2879552 2HCl is a potent, selective, orally bioavailable, irreversible LSD1 inhibitor with Kiapp of 1.7 μM. Phase 1.	2	33	31	1.06452	1.93548
Plerixafor (AMD3100)	Plerixafor (AMD3100) is a chemokine receptor antagonist for CXCR4 and CXCL12-mediated chemotaxis with IC50 of 44 nM and 5.7 nM in cell-free assays, respectively.	2	19	17	1.11765	2.52941
Fingolimod (FTY720) HCl	Fingolimod (FTY720) HCl is a S1P antagonist with IC50 of 0.033 nM in K562, and NK cells.	1	7	7	1	2
Opaganib (ABC294640)	Opaganib (ABC294640) is an orally bioavailable and selective sphingosine kinase-2 (SphK2) inhibitor with IC50 of approximately 60 μM. Phase 1/2.	2	0	9	0	5.88889
Tubastatin A	Tubastatin A is a potent and selective HDAC6 inhibitor with IC50 of 15 nM in a cell-free assay, and is selective (1000-fold more) against all other isozymes except HDAC8 (57-fold more).	2	42	41	1.02439	2.43902
Homoharringtonine	Homoharringtonine is a cytotoxic alkaloid, induces apoptosis and inhibits STAT3 via IL-6/JAK1/STAT3 signal pathway in Gefitinib-resistant lung cancer cells.	2	27	25	1.08	2.44
Allopurinol	Allopurinol is a purine analog inhibitor of the enzyme xanthine oxidase, used to treat gout or kidney stones, and to decrease levels of uric acid.	1	3	3	1	1
Imiquimod	Imiquimod is a novel synthetic agent with immune response modifying activity.	2	31	29	1.06897	2.03448
Bimatoprost	Bimatoprost is a prostaglandin analog used topically (as eye drops) to control the progression of glaucoma and in the management of ocular hypertension.	2	25	28	0.892857	1.57143
Motolimod (VTX-2337)	Motolimod (VTX-2337) is a selective and potent Toll-like receptor (TLR) 8 agonist with EC50 of 100 nM, > 50-fold selectivity over TLR7. Phase 2.	2	40	45	0.888889	1.84444
VGX-1027	VGX-1027 is an orally active immunomodulator. Phase 1.	1	14	12	1.16667	1.58333
Resiquimod	Resiquimod is an immune response modifier that acts as a potent TLR 7/8 agonist. Phase 2.	2	34	31	1.09677	2.12903
Fludarabine	Fludarabine is a STAT1 activation inhibitor which causes a specific depletion of STAT1 protein (and mRNA) but not of other STATs. Also a DNA synthesis inhibitor in vascular smooth muscle cells.	2	32	29	1.10345	2.37931
AT9283	AT9283 is a potent JAK2/3 inhibitor with IC50 of 1.2 nM/1.1 nM in cell-free assays also potent to Aurora A/B, Abl(T315I). Phase 2.	1	8	8	1	1.5
Ruxolitinib (INCB018424)	Ruxolitinib (INCB018424) is the first potent, selective, JAK1/2 inhibitor to enter the clinic with IC50 of 3.3 nM/2.8 nM in cell-free assays, >130-fold selectivity for JAK1/2 versus JAK3.	2	15	29	0.517241	1.68966
Tofacitinib (CP-690550,Tasocitinib)	Tofacitinib (CP-690550,Tasocitinib) is a novel inhibitor of JAK3 with IC50 of 1 nM in cell-free assays, 20- to 100-fold less potent against JAK2 and JAK1.	2	36	37	0.972973	1.64865
Gandotinib (LY2784544)	Gandotinib (LY2784544) is a potent JAK2 inhibitor with IC50 of 3 nM, effective in JAK2V617F, 8- and 20-fold selective versus JAK1 and JAK3. Phase 2.	2	51	53	0.962264	2.22642
Momelotinib (CYT387)	Momelotinib (CYT387) is an ATP-competitive inhibitor of JAK1/JAK2 with IC50 of 11 nM/18 nM, ~10-fold selectivity versus JAK3. Phase 3.	2	19	24	0.791667	2.20833
Baricitinib (LY3009104, INCB028050)	Baricitinib (LY3009104, INCB028050) is a selective JAK1 and JAK2 inhibitor with IC50 of 5.9 nM and 5.7 nM in cell-free assays, ~70 and ~10-fold selective versus JAK3 and Tyk2, no inhibition to c-Met and Chk2. Phase 3.	1	7	8	0.875	2.25
SGI-1776 free base	SGI-1776 free base is a novel ATP competitive inhibitor of Pim1 with IC50 of 7 nM in a cell-free assay, 50- and 10-fold selective versus Pim2 and Pim3, also potent to Flt3 and haspin. Phase 1.	2	17	16	1.0625	2.875
Fedratinib (SAR302503, TG101348)	Fedratinib (SAR302503, TG101348) is a selective inhibitor of JAK2 with IC50 of 3 nM in cell-free assays, 35- and 334-fold more selective for JAK2 versus JAK1 and JAK3. Phase 2.	2	35	47	0.744681	1.76596
Pacritinib (SB1518)	Pacritinib (SB1518) is a potent and selective inhibitor of Janus Kinase 2 (JAK2) and Fms-Like Tyrosine Kinase-3 (FLT3) with IC50s of 23 and 22 nM in cell-free assays, respectively. Phase 3.	2	10	17	0.588235	4.11765
AZD1208	AZD1208 is a potent, and orally available Pim kinase inhibitor with IC50 of 0.4 nM, 5 nM, and 1.9 nM for Pim1, Pim2, and Pim3 in cell-free assays, respectively. Phase 1.	2	36	36	1	2.16667
Filgotinib (GLPG0634)	Filgotinib (GLPG0634) is a selective JAK1 inhibitor with IC50 of 10 nM, 28 nM, 810 nM, and 116 nM for JAK1, JAK2, JAK3, and TYK2, respectively. Phase 2.	1	13	12	1.08333	2.16667
SH-4-54	SH-4-54 is a potent STAT inhibitor with KD of 300 nM and 464 nM for STAT3 and STAT5, respectively.	2	36	41	0.878049	2
Decernotinib (VX-509)	Decernotinib (VX-509) is a potent and selective JAK3 inhibitor with Ki of 2.5 nM, >4-fold selectivity over JAK1, JAK2, and TYK2, respectively. Phase 2/3.	1	24	23	1.04348	1.52174
Cerdulatinib (PRT062070, PRT2070)	Cerdulatinib (PRT-062070) is an oral active, multi-targeted tyrosine kinase inhibitor with IC50 of 12 nM/6 nM/8 nM/0.5 nM and 32 nM for JAK1/JAK2/JAK3/TYK2 and Syk, respectively. Also inhibits 19 other tested kinases with IC50 less than 200 nM.	1	11	8	1.375	4.5
Peficitinib (ASP015K, JNJ-54781532)	Peficitinib (ASP015K, JNJ-54781532) is an orally bioavailable JAK inhibitor. Phase 3.	2	43	32	1.34375	2
Napabucasin	Napabucasin is an orally available Stat3 and cancer cell stemness inhibitor.	2	24	38	0.631579	1.73684
Dabrafenib (GSK2118436)	Dabrafenib (GSK2118436) is a mutant BRAFV600 specific inhibitor with IC50 of 0.8 nM in cell-free assays, with 4- and 6-fold less potency against B-Raf(wt) and c-Raf, respectively.	2	0	5	0	9.2
RO5126766 (CH5126766)	RO5126766 (CH5126766) is a dual RAF/MEK inhibitor with IC50 of 8.2 nM,19 nM, 56 nM, and 160 nM for BRAF V600E, BRAF, CRAF, and MEK1, respectively. Phase 1.	2	0	42	0	1.35714
PD0325901	PD0325901 is a selective and non ATP-competitive MEK inhibitor with IC50 of 0.33 nM in cell-free assays, roughly 500-fold more potent than CI-1040 on phosphorylation of ERK1 and ERK2. Phase 2.	2	1	40	0.025	1.4
Trametinib (GSK1120212)	Trametinib (GSK1120212) is a highly specific and potent MEK1/2 inhibitor with IC50 of 0.92 nM/1.8 nM in cell-free assays, no inhibition of the kinase activities of c-Raf, B-Raf, ERK1/2.	2	2	28	0.0714286	1.82143
GDC-0623	GDC-0623 is a potent and ATP-uncompetitive MEK1 inhibitor with Ki of 0.13 nM. Phase 1.	1	3	19	0.157895	1.78947
Losmapimod (GW856553X)	Losmapimod (GW856553X) is a selective, potent, and orally active p38 MAPK inhibitor with pKi of 8.1 and 7.6 for p38α and p38β, respectively. Phase 3.	2	15	33	0.454545	1.66667
RAF265 (CHIR-265)	RAF265 (CHIR-265) is a potent selective inhibitor of C-Raf/B-Raf/B-Raf V600E with IC50 of 3-60 nM, and exhibits potent inhibition on VEGFR2 phosphorylation with EC50 of 30 nM in cell-free assays. Phase 2.	2	4	7	0.571429	8.14286
VX-745	VX-745 is a potent and selective inhibitor of p38α with IC50 of 10 nM, 22-fold greater selectivity versus p38β and no inhibition to p38γ.	2	20	31	0.645161	2.03226
Ulixertinib (BVD-523, VRT752271)	Ulixertinib (BVD-523, VRT752271) is a potent and reversible ERK1/ERK2 inhibitor with IC50 of <0.3 nM for ERK2. Phase 1.	2	24	36	0.666667	1.55556
CEP-32496	CEP-32496 is a highly potent inhibitor of BRAF(V600E/WT) and c-Raf with Kd of 14 nM/36 nM and 39 nM, also potent to Abl-1, c-Kit, Ret, PDGFRβ and VEGFR2, respectively insignificant affinity for MEK-1, MEK-2, ERK-1 and ERK-2. Phase 1/2.	2	34	44	0.772727	1.61364
Doramapimod (BIRB 796)	Doramapimod (BIRB 796) is a pan-p38 MAPK inhibitor with IC50 of 38 nM, 65 nM, 200 nM and 520 nM for p38α/β/γ/δ in cell-free assays, and binds p38α with Kd of 0.1 nM in THP-1 cells, 330-fold greater selectivity versus JNK2, weak inhibition for c-RAF, Fyn and Lck, insignificant inhibition of ERK-1, SYK, IKK2.	1	7	9	0.777778	1.55556
Cobimetinib (GDC-0973, RG7420)	Cobimetinib (GDC-0973, RG7420) is a potent and highly selective MEK1 inhibitor with IC50 of 4.2 nM, showing more than 100-fold selectively for MEK1 over MEK2 and showed no significant inhibition when tested against a panel of more than 100 of serine-threonine and tyrosine kinases. Phase 3.	2	50	53	0.943396	2.9434
Tanzisertib(CC-930)	CC-930 is kinetically competitive with ATP in the JNK-dependent phosphorylation of the protein substrate c-Jun and potent against all isoforms of JNK (Ki(JNK1) = 44 ± 3 nM, IC50(JNK1) = 61 nM, Ki(JNK2) = 6.2 ± 0.6 nM, IC50(JNK2) = 5 nM, IC50(JNK3) = 5 nM) and selective against MAP kinases ERK1 and p38a with IC50 of 0.48 and 3.4 μM respectively.	2	36	38	0.947368	2.26316
OTS964	OTS964 is a potent TOPK inhibitor with high affinity and selectivity and IC50 value is 28 nM.	1	18	19	0.947368	1.68421
Binimetinib (MEK162, ARRY-162, ARRY-438162)	Binimetinib (MEK162, ARRY-162, ARRY-438162) is a potent inhibitor of MEK1/2 with IC50 of 12 nM in a cell-free assay. Phase 3.	2	60	63	0.952381	2.06349
Vemurafenib (PLX4032, RG7204)	Vemurafenib (PLX4032, RG7204) is a novel and potent inhibitor of B-RafV600E with IC50 of 31 nM in cell-free assay. 10-fold selective for B-RafV600E over wild-type B-Raf in enzymatic assays and the cellular selectivity can exceed 100-fold.	2	35	36	0.972222	2.02778
DEL-22379	DEL-22379 is a water-soluble ERK dimerization inhibitor with IC50 of ?0.5 μM.	2	58	59	0.983051	2.45763
Selumetinib (AZD6244)	Selumetinib (AZD6244) is a potent, highly selective MEK inhibitor with IC50 of 14 nM for MEK1 and Kd value of 530 nM for MEK2. It also inhibits ERK1/2 phosphorylation with IC50 of 10 nM, no inhibition to p38α, MKK6, EGFR, ErbB2, ERK2, B-Raf, etc. Phase 3.	2	49	49	1	2.40816
CCT196969	CCT196969 is a novel orally available, pan-RAF inhibitor with anti-SRC activity. It also inhibits SRC, LCK, and the p38 MAPKs.	2	31	30	1.03333	2.46667
Ralimetinib (LY2228820)	Ralimetinib (LY2228820) is a novel and potent inhibitor of p38 MAPK with IC50 of 7 nM in a cell-free assay, does not alter p38 MAPK activation. Phase 1/2.	2	44	42	1.04762	1.69048
PH-797804	PH-797804 is a novel pyridinone inhibitor of p38α with IC50 of 26 nM in a cell-free assay 4-fold more selective versus p38β and does not inhibit JNK2. Phase 2.	2	47	41	1.14634	2.5122
LY3009120	LY03009120 is a potent pan-Raf inhibitor with IC50 of 44 nM, 31-47 nM, and 42 nM for A-raf, B-Raf, and C-Raf in A375 cells, respectively. Phase 1.	2	43	36	1.19444	3
MLN2480	MLN2480 is an oral, selective pan-Raf kinase inhibitor in chinical trials.	2	60	43	1.39535	2.76744
Sorafenib	Sorafenib is a multikinase inhibitor of Raf-1, B-Raf and VEGFR-2 with IC50 of 6 nM, 22 nM and 90 nM in cell-free assays, respectively.	1	1	0	-	-
Tretinoin	Tretinoin, which is a ligand for both the retinoic acid receptor (RAR) and the retinoid X receptor (RXR), can induce granulocytic differentiation and apoptosis in acute promyelocytic leukemia (APL) cells.	1	3	4	0.75	3.25
Lovastatin	Lovastatin is an inhibitor of HMG-CoA reductase with IC50 of 3.4 nM in a cell-free assay, used for lowering cholesterol (hypolipidemic agent).	1	13	13	1	2.23077
Disulfiram	Disulfiram is a specific inhibitor of aldehyde-dehydrogenase (ALDH1), used for the treatment of chronic alcoholism by producing an acute sensitivity to alcohol.	1	6	7	0.857143	2.28571
Simvastatin	Simvastatin is a competitive inhibitor of HMG-CoA reductase with Ki of 0.1-0.2 nM in cell-free assays.	1	22	24	0.916667	1.33333
Acitretin	Acitretin is a second generation retinoid used for psoriasis.	2	17	29	0.586207	2.24138
Itraconazole	Itraconazole is a relatively potent inhibitor of CYP3A4 with IC50 of 6.1 nM, used as a triazole antifungal agent.	2	16	18	0.888889	2.5
Methotrexate	Methotrexate (MTX), analog of folic acid, is a nonspecific inhibitor of the dihydrofolate reductase(DHFR) of bacteria and cancerous cells as well as normal cells. It forms an inactive ternary complex with DHFR and NADPH.	2	27	34	0.794118	1.70588
Indoximod (NLG-8189）	Indoximod (NLG-8189), a methylated tryptophan, acts as an IDO (indoleamine-(2,3)-dioxygenase) pathway inhibitor, and reverses IDO-mediated immune suppression. Phase 2.	2	60	46	1.30435	2.3913
Anagrelide HCl	Anagrelide is a drug used for the treatment of essential thrombocytosis.	1	17	17	1	2.11765
Bexarotene	Bexarotene is a retinoid specifically selective for retinoid X receptors, used as an oral antineoplastic agent in the treatment of cutaneous T-cell lymphoma.	1	13	12	1.08333	1.75
Tipifarnib	Tipifarnib (R115777) is a potent and specific farnesyltransferase (FTase) inhibitor with IC50 of 0.6 nM, its anti-proliferative effects are most prominent in H-ras or N-ras mutant cells. Phase 3.	2	2	2	1	23
PF-3845	PF-3845 is a potent, selective and irreversible FAAH inhibitor with Ki of 230 nM, showing negligible activity against FAAH2.	2	1	2	0.5	25
Varespladib (LY315920)	Varespladib (LY315920) is a potent and selective human non-pancreatic secretory phospholipase A2 (hnsPLA) inhibitor with IC50 of 7 nM. Phase 3.	1	7	7	1	1.28571
StemRegenin 1 (SR1)	StemRegenin 1 is an aryl hydrocarbon receptor (AhR) inhibitor with IC50 of 127 nM in a cell-free assay.	1	68	71	0.957746	1.85915
CPI-613	CPI-613, a lipoate analog, inhibits mitochondrial enzymes pyruvate dehydrogenase (PDH) and α-ketoglutarate dehydrogenase in NCI-H460 cell line, disrupts tumor cell mitochondrial metabolism. Phase 2.	2	47	52	0.903846	2.48077
Lomeguatrib	Lomeguatrib is a potent inhibitor of O6-alkylguanine-DNA-alkyltransferase with IC50 of 5 nM.	2	56	46	1.21739	2.93478
Silmitasertib (CX-4945)	Silmitasertib (CX-4945) is a potent and selective inhibitor of CK2 (casein kinase 2) with IC50 of 1 nM in a cell-free assay, less potent to Flt3, Pim1 and CDK1 (inactive in cell-based assay). Phase 1/2.	2	19	19	1	4.15789
URB597	URB597 is a potent, orally bioavailable FAAH inhibitor with IC50 of 4.6 nM, with no activity on other cannabinoid-related targets. Phase 1.	2	56	48	1.16667	2.375
Pravastatin sodium	Pravastatin sodium is an HMG-CoA reductase inhibitor against sterol synthesis with IC50 of 5.6 μM.	1	2	3	0.666667	2
TAK-700 (Orteronel)	TAK-700 (Orteronel) is a potent and highly selective human 17,20-lyase inhibitor with IC50 of 38 nM, exhibits >1000-fold selectivity over other CYPs (e.g. 11-hydroxylase and CYP3A4). Phase 3.	2	43	46	0.934783	1.95652
Lonafarnib	Lonafarnib is an orally bioavailable FPTase inhibitor for H-ras, K-ras-4B and N-ras with IC50 of 1.9 nM, 5.2 nM and 2.8 nM in cell-free assays, respectively. Phase 3.	2	28	36	0.777778	2
Atorvastatin Calcium	Atorvastatin Calcium is an inhibitor of HMG-CoA reductase used as a cholesterol-lowering medication that blocks the production of cholesterol.	1	28	24	1.16667	2.29167
Pemetrexed	Pemetrexed is a novel antifolate and antimetabolite for TS, DHFR and GARFT with Ki of 1.3 nM, 7.2 nM and 65 nM in cell-free assays, respectively.	2	36	38	0.947368	1.63158
NLG919	NLG919 is a potent IDO (indoleamine-(2,3)-dioxygenase) pathway inhibitor with Ki/EC50 of 7 nM/75 nM in cell-free assays. Phase 1.	2	46	41	1.12195	1.85366
Vidofludimus	Vidofludimus is an orally active and potent dihydroorotate dehydrogenase (DHODH) inhibitor with IC50 of 134 nM for human DHODH. Phase 2.	2	28	34	0.823529	2.76471
UM729	UM729 is an enhancer of aryl hydrocarbon receptor (AhR) antagonists.	1	5	6	0.833333	2.16667
Darapladib (SB-480848)	Darapladib (SB-480848) is a reversible lipoprotein-associated phospholipase A2 (Lp-PLA2) inhibitor with IC50 of 0.25 nM. Phase 3.	1	6	6	1	1.83333
Epacadostat (INCB024360)	Epacadostat (INCB024360) is a potent and selective indoleamine 2,3-dioxygenase (IDO1) inhibitor with IC50 of 10 nM and displays high selectivity over other related enzymes such as IDO2 or tryptophan 2,3-dioxygenase (TDO).	2	30	25	1.2	3.32
Enasidenib (AG-221)	Enasidenib (AG-221) is a first-in-class, oral, potent, reversible, selective inhibitor of the IDH2 mutant enzyme with IC50 of 12 nM.	2	9	11	0.818182	4.45455
Ivosidenib (AG-120)	Ivosidenib (AG-120) is an orally available inhibitor of isocitrate dehydrogenase type 1 (IDH1), with potential antineoplastic activity.	2	24	15	1.6	4.46667
ML390	ML390 is a human DHODH inhibitor with an IC50 of 0.56 μM and induces differentiation in acute myeloid leukemia.	2	49	46	1.06522	2.19565
Febantel	Febantel is a prodrug that is metabolized to fenbendazole and oxfendazole, which are undoubtedly the active parasiticides.	2	40	39	1.02564	1.58974
Bismuth Subcitrate Potassium	Bismuth Subcitrate is an antibiotic used to treat stomach ulcers associated with Helicobacter pylori, a bacterial infection.	2	35	45	0.777778	1.88889
Pilocarpine HCl	Pilocarpine HCl is a nonselective muscarinic acetylcholine receptor agonist used to produce an experimental model of epilepsy.	1	9	10	0.9	1.8
Celecoxib	Celecoxib is a selective COX-2 inhibitor with IC50 of 40 nM in Sf9 cells.	2	18	26	0.692308	2.23077
Omaveloxolone (RTA-408)	Omaveloxolone (RTA-408) is a synthetic triterpenoid that activates the cytoprotective transcription factor Nrf2 and inhibits NF-κB signaling. Phase 2.	2	1	0	-	-
PS-1145	PS-1145 is a specific IKK inhibitor with IC50 of 88 nM.	2	19	31	0.612903	1.93548
Mitotane	Mitotane, is an antineoplastic medication used in the treatment of adrenocortical carcinoma.	1	7	14	0.5	2.14286
Dexamethasone (DHAP)	Dexamethasone (DHAP) is a potent synthetic member of the glucocorticoid class of steroid drugs, and an interleukin receptor modulator that has anti-inflammatory and immunosuppressant effects.	2	36	44	0.818182	1.68182
Deferoxamine mesylate	Deferoxamine mesylate is the mesylate salt of Deferoxamine, which forms iron complexes and is used as a chelating agent.	2	39	58	0.672414	2.2931
Quinacrine Dihydrochloride Dihydrate	Quinacrine is a dye of the acridine family that has been widely used as staining agents for DNA and model compounds for intercalators in numerous biophysical studies. It is also an antimalarial drug.	2	44	61	0.721311	5.5082
GSK650394	GSK650394 is a serum- and glucocorticoid-regulated kinase-1 inhibitor with IC50 of 62 nM and 103 nM for SGK1 and SGK2, respectively.	2	20	20	1	1.95
2,2,2-Tribromoethanol	2,2,2-Tribromoethanol is an organic compound used to anesthetize mice.	1	22	22	1	1.59091
AZD3965	AZD3965 is a potent, selective and orally available monocarboxylate transporter 1 (MCT1) inhibitor with a binding affinity of 1.6 nM, 6-fold selective over MCT2. Phase 1.	2	36	39	0.923077	2.58974
AZD7545	AZD7545 is a potent PDHK inhibitor with IC50 of 36.8 nM and 6.4 nM for PDHK1 and PDHK2, respectively. It failed to inhibit PDHK4 at higher concentrations(>10 nM), AZD7545 stimulates PDHK4 activity.	1	9	9	1	2.55556
GSK2830371	GSK2830371 is an orally active, allosteric Wip1 phosphatase inhibitor with IC50 of 6 nM.	1	3	7	0.428571	4.85714
SHP099 dihydrochloride	SHP099 is a highly potent, selective and orally bioavailable small-molecule SHP2 inhibitor with an IC50?value of?0.071?μM and shows no activity against SHP1.	2	43	50	0.86	1.72
Chloroquine Phosphate	Chloroquine phosphate is a 4-aminoquinoline anti-malarial and anti-rheumatoid agent, also acting as an ATM activator.	2	38	40	0.95	2
Rapamycin (Sirolimus)	Rapamycin (Sirolimus) is a specific mTOR inhibitor with IC50 of ~0.1 nM HEK293 cells.	2	41	36	1.13889	2.33333
Triciribine	Triciribine is a DNA synthesis inhibitor, also inhibits Akt in PC3 cell line and HIV-1 in CEM-SS, H9, H9IIIB, U1 cells with IC50 of 130 nM and 20 nM, respectively does not inhibit PI3K/PDK1 5000-fold less active in cells lacking adenosine kinase. Phase 1/2.	1	3	4	0.75	4.25
Tacrolimus (FK506)	Tacrolimus (FK506) is a 23-membered macrolide lactone, it reduces peptidyl-prolyl isomerase activity in T cells by binding to the immunophilin FKBP12 (FK506 binding protein) creating a new complex.	1	5	7	0.714286	1.85714
Perifosine (KRX-0401)	Perifosine (KRX-0401) is a novel Akt inhibitor with IC50 of 4.7 μM in MM.1S cells, targets pleckstrin homology domain of Akt. Phase 3.	2	25	43	0.581395	1.7907
AZD8055	AZD8055 is a novel ATP-competitive mTOR inhibitor with IC50 of 0.8 nM in MDA-MB-468 cells with excellent selectivity (?1,000-fold) against PI3K isoforms and ATM/DNA-PK. Phase 1.	2	1	38	0.0263158	1.73684
Idelalisib (CAL-101, GS-1101)	Idelalisib (CAL-101, GS-1101) is a selective p110δ inhibitor with IC50 of 2.5 nM in cell-free assays shown to have 40- to 300-fold greater selectivity for p110δ than p110α/β/γ, and 400- to 4000-fold more selectivity to p110δ than C2β, hVPS34, DNA-PK and mTOR.	2	28	23	1.21739	2.30435
Everolimus (RAD001)	Everolimus (RAD001) is an mTOR inhibitor of FKBP12 with IC50 of 1.6-2.4 nM in a cell-free assay.	1	5	6	0.833333	2
MK-2206 2HCl	MK-2206 2HCl is a highly selective inhibitor of Akt1/2/3 with IC50 of 8 nM/12 nM/65 nM in cell-free assays, respectively no inhibitory activities against 250 other protein kinases observed. Phase 2.	2	40	39	1.02564	2
Temsirolimus (CCI-779, NSC 683864)	Temsirolimus (CCI-779, NSC 683864) is a specific mTOR inhibitor with IC50 of 1.76 μM in a cell-free assay.	2	52	57	0.912281	1.49123
Pictilisib (GDC-0941)	Pictilisib (GDC-0941) is a potent inhibitor of PI3Kα/δ with IC50 of 3 nM in cell-free assays, with modest selectivity against p110β (11-fold) and p110γ (25-fold). Phase 2.	2	47	48	0.979167	1.83333
Buparlisib (BKM120, NVP-BKM120)	Buparlisib (BKM120, NVP-BKM120) is a selective PI3K inhibitor of p110α/β/δ/γ with IC50 of 52 nM/166 nM/116 nM/262 nM in cell-free assays, respectively. Reduced potency against VPS34, mTOR, DNAPK, with little activity to PI4Kβ. Phase 2.	2	33	30	1.1	1.86667
Ridaforolimus (Deforolimus, MK-8669)	Ridaforolimus (Deforolimus, MK-8669) is a selective mTOR inhibitor with IC50 of 0.2 nM in HT-1080 cell line while not classified as a prodrug, mTOR inhibition and FKBP12 binding is similar to rapamycin. Phase 3.	2	48	47	1.02128	2.82979
Omipalisib (GSK2126458, GSK458)	Omipalisib (GSK2126458, GSK458) is a highly selective and potent inhibitor of p110α/β/δ/γ, mTORC1/2 with Ki of 0.019 nM/0.13 nM/0.024 nM/0.06 nM and 0.18 nM/0.3 nM in cell-free assays, respectively. Phase 1.	2	1	0	-	-
Sapanisertib (INK 128, MLN0128)	Sapanisertib (INK 128, MLN0128) is a potent and selective mTOR inhibitor with IC50 of 1 nM in cell-free assays >200-fold less potent to class I PI3K isoforms, superior in blocking mTORC1/2 and sensitive to pro-invasion genes (vs Rapamycin). Phase 1.	2	13	33	0.393939	1.93939
TGX-221	TGX-221 is a p110β-specific inhibitor with IC50 of 5 nM in a cell-free assay, 1000-fold more selective for p110β than p110α.	2	24	47	0.510638	1.80851
ZSTK474	ZSTK474 inhibits class I PI3K isoforms with IC50 of 37 nM in a cell-free assay, mostly PI3Kδ. Phase1/2.	2	44	46	0.956522	2.13043
Vistusertib (AZD2014)	Vistusertib (AZD2014) is a novel mTOR inhibitor with IC50 of 2.8 nM in a cell-free assay highly selective against multiple PI3K isoforms (α/β/γ/δ). AZD2014 showed no or weak binding to the majority of kinases when tested at 1 μM.	2	38	20	1.9	3.6
GSK2636771	GSK2636771 is a potent, orally bioavailable and selective inhibitor of PI3Kβ with >900-fold selectivity over PI3Kα/PI3Kγ and >10-fold over PI3Kδ. Sensitive to PTEN null cell lines.	2	44	41	1.07317	2.60976
Ipatasertib (GDC-0068)	Ipatasertib (GDC-0068) is a highly selective pan-Akt inhibitor targeting Akt1/2/3 with IC50 of 5 nM/18 nM/8 nM in cell-free assays, 620-fold selectivity over PKA. Phase 2.	2	41	41	1	1.80488
PF-4708671	PF-4708671 is a cell-permeable inhibitor of p70 ribosomal S6 kinase (S6K1 isoform) with Ki/IC50 of 20 nM/160 nM in cell-free assays, 400-fold greater selectivity for S6K1 than S6K2, and 4- and >20-fold selectivity for S6K1 than MSK1 and RSK1/2, respectively. First S6K1-specific inhibitor to be reported.	2	2	12	0.166667	4.16667
TG100-115	TG100-115 is a PI3Kγ/δ inhibitor with IC50 of 83 nM/235 nM, with little effect on PI3Kα/β. Phase 1/2.	2	27	30	0.9	1.96667
Gedatolisib (PF-05212384, PKI-587)	Gedatolisib (PF-05212384, PKI-587) is a highly potent dual inhibitor of PI3Kα, PI3Kγ and mTOR with IC50 of 0.4 nM, 5.4 nM and 1.6 nM in cell-free assays, respectively. Phase 2.	2	29	36	0.805556	2
OSU-03012 (AR-12)	OSU-03012 (AR-12) is a potent inhibitor of recombinant PDK-1(phosphoinositide-dependent kinase 1) with IC50 of 5 μM in a cell-free assay and 2-fold increase in potency over OSU-02067.	1	80	76	1.05263	1.71053
Palomid 529 (P529)	Palomid 529 (P529) inhibits both the mTORC1 and mTORC2 complexes, reduces phosphorylation of pAktS473, pGSK3βS9, and pS6 but no effect observed on pMAPK or pAktT308. Phase 1.	2	33	39	0.846154	1.79487
GSK690693	GSK690693 is a pan-Akt inhibitor targeting Akt1/2/3 with IC50 of 2 nM/13 nM/9 nM in cell-free assays, also sensitive to the AGC kinase family: PKA, PrkX and PKC isozymes. Phase 1.	1	4	4	1	2.75
BGT226 (NVP-BGT226)	BGT226 (NVP-BGT226) is a novel class I PI3K/mTOR inhibitor for PI3Kα/β/γ with IC50 of 4 nM/63 nM/38 nM. Phase 1/2.	2	1	1	1	69
BX-912	BX912 is a potent and specific PDK1 inhibitor with IC50 of 12 nM, 9- and 105- fold greater selectivity for PDK1 than PKA and PKC in cell-free assays, respectively. In comparison to GSK3β, selectivity for PDK1 is 600-fold.	2	34	48	0.708333	1.54167
Alpelisib (BYL719)	Alpelisib (BYL719) is a potent and selective PI3Kα inhibitor with IC50 of 5 nM in a cell-free assay, and minimal effect on PI3Kβ/γ/δ. Phase 2.	1	5	5	1	1.8
Tideglusib	Tideglusib is an irreversible, non ATP-competitive GSK-3β inhibitor with IC50 of 60 nM in a cell-free assay fails to inhibit kinases with a Cys homologous to Cys-199 located in the active site. Phase 2.	1	121	120	1.00833	1.55
Miltefosine	Miltefosine inhibits PI3K/Akt activity with ED50 of 17.2 μM and 8.1 μM in carcinoma cell lines A431 and HeLa, first oral drug for Visceral leishmaniasis, effective against both promastigotes and amastigotes.	2	23	39	0.589744	2.33333
AZD5363	AZD5363 potently inhibits all isoforms of Akt(Akt1/Akt2/Akt3) with IC50 of 3 nM/8 nM/8 nM in cell-free assays, similar to P70S6K/PKA and lower activity towards ROCK1/2. Phase 2.	2	37	44	0.840909	1.65909
AZD6482	AZD6482 is a PI3Kβ inhibitor with IC50 of 10 nM, 8-, 87- and 109-fold more selective to PI3Kβ than PI3Kδ, PI3Kα and PI3Kγ in cell-free assays. Phase 1.	2	31	32	0.96875	2.0625
AZD1080	AZD1080 is a selective, orally active, brain permeable GSK3 inhibitor, inhibits human GSK3α and GSK3β with Ki of 6.9 nM and 31 nM, respectively, shows >14-fold selectivity against CDK2, CDK5, CDK1 and Erk2.	2	45	51	0.882353	1.98039
GSK2334470	GSK2334470 is a novel PDK1 inhibitor with IC50 of ~10 nM in a cell-free assay, with no activity at other close related AGC-kinases.	2	27	38	0.710526	1.63158
Taselisib (GDC 0032)	Taselisib (GDC 0032) is a potent, next-generation β isoform-sparing PI3K inhibitor targeting PI3Kα/δ/γ with Ki of 0.29 nM/0.12 nM/0.97nM, >10 fold selective over PI3Kβ.	2	26	23	1.13043	2.52174
Uprosertib (GSK2141795)	Uprosertib (GSK2141795) is a selective, ATP-competitive, and orally bioavailable Akt inhibitor with IC50 of 180 nM, 328 nM, and 38 nM for Akt 1, 2 and 3, respectively. Phase 2.	1	1	1	1	7
Afuresertib (GSK2110183)	Afuresertib (GSK2110183) is a potent, orally bioavailable Akt inhibitor with Ki of 0.08 nM, 2 nM, and 2.6 nM for Akt1, Akt2, and Akt3, respectively. Phase 2.	1	9	10	0.9	1.8
AT13148	AT13148 is an oral, ATP-competitive, multi-AGC kinase inhibitor with IC50 of 38 nM/402 nM/50 nM, 8 nM, 3 nM, and 6 nM/4 nM for Akt1/2/3, p70S6K, PKA, and ROCKI/II, respectively. Phase 1.	1	17	13	1.30769	2.23077
AZD6738	AZD6738 is an orally active, and selective ATR kinase inhibitor with IC50 of 1 nM. Phase 1/2.	2	25	34	0.735294	1.85294
AZD8186	AZD8186 is a potent and selective inhibitor of PI3Kβ and PI3Kδ with IC50 of 4 nM and 12 nM, respectively. Phase 1.	2	24	27	0.888889	2.03704
AMG319	AMG319 is a potent and selective PI3Kδ inhibitor with IC50 of 18 nM, >47-fold selectivity over other PI3Ks. Phase 2.	2	28	16	1.75	3.8125
CC-223	CC-223 is a potent, selective, and orally bioavailable mTOR inhibitor with IC50 of 16 nM, >200-fold selectivity over the related PI3K-α. Phase 1/2.	2	10	13	0.769231	2.46154
TIC10	TIC10 inactivates Akt and ERK to induce TRAIL through Foxo3a, possesses superior drug properties: delivery across the blood-brain barrier, superior stability and improved pharmacokinetics. Phase 1/2.	2	7	19	0.368421	3.05263
GDC-0084	GDC-0084 is a brain penetrant inhibitor of PI3K and mTOR with Kiapp values of 2 nM, 46 nM, 3 nM, 10 nM and 70 nM for PI3Kα, PI3Kβ, PI3Kδ, PI3Kγ and mTOR.	2	33	34	0.970588	2.41176
umbralisib (TGR-1202)	TGR-1202, a novel, next generation PI3Kδ inhibitor, inhibits PI3Kδ activity in enzyme and cell based assays with IC50 and EC50 values of 22.2 & 24.3 nM, respectively.	2	0	5	0	10.8
LY3023414	LY3023414 is an oral ATP competitive inhibitor of the class I PI3K isoforms, mTOR and DNA-PK.	2	3	0	-	-
Serabelisib (INK-1117,MLN-1117,TAK-117)	Serabelisib (INK-1117,MLN-1117,TAK-117) is a potent and selective oral PI3Kα isoform inhibitor (IC50 of 21 nmol/L against PI3Kα) that has demonstrated > 100-fold selectivity relative to other class I PI3K family members (PI3Kβ/γ/δ) and mTOR, and a high degree of selectivity against many other kinase.	2	22	27	0.814815	2.07407
LY2584702	LY2584702 is a selective, ATP-competitive p70S6K inhibitor with IC50 of 4 nM. Phase 1.	2	30	31	0.967742	2.64516
Bortezomib (PS-341)	Bortezomib (PS-341) is a potent 20S proteasome inhibitor with Ki of 0.6 nM. It exhibits favorable selectivity towards tumor cells over normal cells.	2	0	4	0	8.5
Carfilzomib (PR-171)	Carfilzomib (PR-171) is an irreversible proteasome inhibitor with IC50 of <5 nM in ANBL-6 cells, displayed preferential in vitro inhibitory potency against the ChT-L activity in the β5 subunit, but little or no effect on the PGPH and T-L activities.	1	9	9	1	1.88889
MK-0752	MK-0752 is a moderately potent γ-secretase inhibitor, which reduces Aβ40 production with IC50 of 5 nM. Phase 1/2.	2	11	21	0.52381	2.09524
Ixazomib (MLN2238)	MLN2238 inhibits the chymotrypsin-like proteolytic (β5) site of the 20S proteasome with IC50 and Ki of 3.4 nM and 0.93 nM in cell-free assays, respectively, also inhibits the caspase-like (β1) and trypsin-like (β2) proteolytic sites, with IC50 of 31 and 3500 nM. Phase 3.	2	3	0	-	-
Oprozomib (ONX 0912)	Oprozomib (ONX 0912) is an orally bioavailable inhibitor for CT-L activity of 20S proteasome β5/LMP7 with IC50 of 36 nM/82 nM. Phase 1/2.	2	32	35	0.914286	2.68571
Marimastat (BB-2516)	Marimastat (BB-2516) is a broad spectrum matrix metalloprotease (MMP) inhibitor for MMP-9, MMP-1, MMP-2, MMP-14 and MMP-7 with IC50 of 3 nM, 5 nM, 6 nM, 9 nM and 13 nM, respectively. Phase 3.	2	44	46	0.956522	1.41304
Sunitinib	Sunitinib is a multi-targeted RTK inhibitor targeting VEGFR2 (Flk-1) and PDGFRβ with IC50 of 80 nM and 2 nM, and also inhibits c-Kit.	2	107	23	4.65217	14.913
Linifanib (ABT-869)	Linifanib (ABT-869) is a novel, potent ATP-competitive VEGFR/PDGFR inhibitor for KDR, CSF-1R, Flt-1/3 and PDGFRβ with IC50 of 4 nM, 3 nM, 3 nM/4 nM and 66 nM respectively, mostly effective in mutant kinase-dependent cancer cells (i.e. FLT3). Phase 3.	2	24	30	0.8	1.9
Imatinib (STI571)	Imatinib (STI571) is a multi-target inhibitor of tyrosine kinase with inhibition for v-Abl, c-Kit and PDGFR, IC50 values are 0.6 μM, 0.1 μM and 0.1 μM in cell-free or cell-based assays, respectively.	2	29	40	0.725	1.65
Erlotinib	Erlotinib is an EGFR inhibitor with IC50 of 2 nM, >1000-fold more sensitive for EGFR than human c-Src or v-Abl.	2	39	52	0.75	1.69231
Gefitinib (ZD1839)	Gefitinib (ZD-1839) is an EGFR inhibitor for Tyr1173, Tyr992, Tyr1173 and Tyr992 in the NR6wtEGFR and NR6W cells with IC50 of 37 nM, 37nM, 26 nM and 57 nM, respectively.	2	20	16	1.25	2.1875
Vatalanib (PTK787) 2HCl	Vatalanib (PTK787) 2HCl is an inhibitor of VEGFR2/KDR with IC50 of 37 nM in a cell-free assay, less potent against VEGFR1/Flt-1, 18-fold against VEGFR3/Flt-4. Phase 3.	1	25	8	3.125	2.75
Afatinib (BIBW2992)	Afatinib (BIBW2992) inhibits EGFR/ErbB irreversibly in vitro with IC50 of 0.5, 0.4, 10, 14, 1 nM for EGFRwt, EGFR L858R , EGFR L858R/T790M ErbB2 (HER2) and ErbB4 (HER4), respectively.	2	33	37	0.891892	1.67568
Crizotinib (PF-02341066)	Crizotinib (PF-02341066) is a potent inhibitor of c-Met and ALK with IC50 of 11 nM and 24 nM in cell-based assays, respectively.	2	43	44	0.977273	1.65909
Foretinib (GSK1363089)	Foretinib (GSK1363089) is an ATP-competitive inhibitor of HGFR and VEGFR, mostly for Met and KDR with IC50 of 0.4 nM and 0.9 nM in cell-free assays. Less potent against Ron, Flt-1/3/4, Kit, PDGFRα/β and Tie-2, and little activity to FGFR1 and EGFR. Phase 2.	1	3	5	0.6	2.8
Glesatinib?(MGCD265)	Glesatinib?(MGCD265) is a potent, multi-target and ATP-competitive inhibitor of c-Met and VEGFR1/2/3 with IC50 of 1 nM, 3 nM/3 nM/4 nM, respectively also inhibits Ron and Tie2. Phase 1/2.	2	16	27	0.592593	3
Cediranib (AZD2171)	Cediranib (AZD2171) is a highly potent VEGFR(KDR) inhibitor with IC50 of <1 nM, also inhibits Flt1/4 with IC50 of 5 nM/≤3 nM, similar activity against c-Kit and PDGFRβ, 36-, 110-fold and >1000-fold selective more for VEGFR than PDGFR-α, CSF-1R and Flt3 in HUVEC cells. Phase 3.	2	39	41	0.95122	1.68293
Tivozanib (AV-951)	Tivozanib (AV-951) is a potent and selective VEGFR inhibitor for VEGFR1/2/3 with IC50 of 30 nM/6.5 nM/15 nM, and also inhibits PDGFR and c-Kit, low activity observed against FGFR-1, Flt3, c-Met, EGFR and IGF-1R. Phase 3.	2	22	29	0.758621	1.96552
BMS-754807	BMS-754807 is a potent and reversible inhibitor of IGF-1R/InsR with IC50 of 1.8 nM/1.7 nM in cell-free assays, less potent to Met, Aurora A/B, TrkA/B and Ron, and shows little activity to Flt3, Lck, MK2, PKA, PKC etc. Phase 2.	1	11	11	1	1.36364
Vandetanib (ZD6474)	Vandetanib (ZD6474) is a potent inhibitor of VEGFR2 with IC50 of 40 nM in a cell-free assay. It also inhibits VEGFR3 and EGFR with IC50 of 110 nM and 500 nM, respectively. Not sensitive to PDGFRβ, Flt1, Tie-2 and FGFR1 with IC50 of 1.1-3.6 μM. No activity against MEK, CDK2, c-Kit, erbB2, FAK, PDK1, Akt and IGF-1R with IC50 above 10 μM.	2	55	45	1.22222	2.4
Linsitinib (OSI-906)	Linsitinib (OSI-906) is a selective inhibitor of IGF-1R with IC50 of 35 nM in cell-free assays modestly potent to InsR with IC50 of 75 nM, and no activity towards Abl, ALK, BTK, EGFR, FGFR1/2, PKA etc. Phase 3.	1	2	2	1	3
Tepotinib (EMD 1214063)	Tepotinib (EMD 1214063) is a potent and selective c-Met inhibitor with IC50 of 4 nM, >200-fold selective for c-Met than IRAK4, TrkA, Axl, IRAK1, and Mer. Phase 1.	2	32	21	1.52381	3.28571
Axitinib	Axitinib is a multi-target inhibitor of VEGFR1, VEGFR2, VEGFR3, PDGFRβ and c-Kit with IC50 of 0.1 nM, 0.2 nM, 0.1-0.3 nM, 1.6 nM and 1.7 nM in Porcine aorta endothelial cells, respectively.	2	25	29	0.862069	1.7931
Canertinib (CI-1033)	Canertinib (CI-1033) is a pan-ErbB inhibitor for EGFR and ErbB2 with IC50 of 1.5 nM and 9.0 nM, no activity to PDGFR, FGFR, InsR, PKC, or CDK1/2/4. Phase 3.	2	33	36	0.916667	2.36111
Pazopanib	Pazopanib is a novel multi-target inhibitor of VEGFR1, VEGFR2, VEGFR3, PDGFR, FGFR, c-Kit and c-Fms with IC50 of 10 nM, 30 nM, 47 nM, 84 nM, 74 nM, 140 nM and 146 nM in cell-free assays, respectively.	1	4	6	0.666667	3.66667
Masitinib (AB1010)	Masitinib is a novel inhibitor for Kit and PDGFRα/β with IC50 of 200 nM and 540 nM/800 nM, weak inhibition to ABL and c-Fms. Phase 3.	2	38	52	0.730769	1.51923
Regorafenib (BAY 73-4506)	Regorafenib (BAY 73-4506) is a multi-target inhibitor for VEGFR1, VEGFR2, VEGFR3, PDGFRβ, Kit, RET and Raf-1 with IC50 of 13 nM/4.2 nM/46 nM, 22 nM, 7 nM, 1.5 nM and 2.5 nM in cell-free assays, respectively.	2	0	2	0	32
Tivantinib (ARQ 197)	Tivantinib (ARQ 197) is the first non-ATP-competitive c-Met inhibitor with Ki of 0.355 μM in a cell-free assay, little activity to Ron, and no inhibition to EGFR, InsR, PDGFRα or FGFR1/4. Phase 3.	2	24	26	0.923077	2.76923
Neratinib (HKI-272)	Neratinib (HKI-272) is a highly selective HER2 and EGFR inhibitor with IC50 of 59 nM and 92 nM in cell-free assays weakly inhibits KDR and Src, no significant inhibition to Akt, CDK1/2/4, IKK-2, MK-2, PDK1, c-Raf and c-Met. Phase 3.	2	35	33	1.06061	1.90909
Brivanib (BMS-540215)	Brivanib is an ATP-competitive inhibitor against VEGFR2 with IC50 of 25 nM, moderate potency against VEGFR-1 and FGFR-1, but >240-fold against PDGFR-β. Phase 3.	1	9	10	0.9	2.1
Nintedanib (BIBF 1120)	Nintedanib (BIBF 1120) is a potent triple angiokinase inhibitor for VEGFR1/2/3, FGFR1/2/3 and PDGFRα/β with IC50 of 34 nM/13 nM/13 nM, 69 nM/37 nM/108 nM and 59 nM/65 nM in cell-free assays. Phase 3.	2	38	35	1.08571	2.11429
Cabozantinib (XL184, BMS-907351)	Cabozantinib (XL184, BMS-907351) is a potent VEGFR2 inhibitor with IC50 of 0.035 nM and also inhibits c-Met, Ret, Kit, Flt-1/3/4, Tie2, and AXL with IC50 of 1.3 nM, 4 nM, 4.6 nM, 12 nM/11.3 nM/6 nM, 14.3 nM and 7 nM in cell-free assays, respectively.	1	1	9	0.111111	2.22222
Crenolanib (CP-868596)	Crenolanib (CP-868596) is a potent and selective inhibitor of PDGFRα/β with Kd of 2.1 nM/3.2 nM in CHO cells, also potently inhibits FLT3, sensitive to D842V mutation not V561D mutation, >100-fold more selective for PDGFR than c-Kit, VEGFR-2, TIE-2, FGFR-2, EGFR, erbB2, and Src.	2	33	37	0.891892	1.75676
Lapatinib	Lapatinib, used in the form of Lapatinib Ditosylate, is a potent EGFR and ErbB2 inhibitor with IC50 of 10.8 and 9.2 nM in cell-free assays, respectively.	1	6	5	1.2	3.2
Motesanib Diphosphate (AMG-706)	Motesanib Diphosphate (AMG-706) is a potent ATP-competitive inhibitor of VEGFR1/2/3 with IC50 of 2 nM/3 nM/6 nM, respectively similar activity against Kit, ~10-fold more selective for VEGFR than PDGFR and Ret. Phase 3.	2	55	52	1.05769	1.88462
Dacomitinib (PF299804, PF299)	Dacomitinib (PF299804, PF299) is a potent, irreversible pan-ErbB inhibitor, mostly to EGFR with IC50 of 6 nM in a cell-free assay, effective against NSCLCs with EGFR or ERBB2 mutations (resistant to gefitinib) as well as those harboring the EGFR T790M mutation. Phase 2.	2	38	43	0.883721	2
Amuvatinib (MP-470)	Amuvatinib (MP-470) is a potent and multi-targeted inhibitor of c-Kit, PDGFRα and Flt3 with IC50 of 10 nM, 40 nM and 81 nM, respectively. Phase 2.	2	0	0	-	-
BMS-777607	BMS-777607 is a Met-related inhibitor for c-Met, Axl, Ron and Tyro3 with IC50 of 3.9 nM, 1.1 nM, 1.8 nM and 4.3 nM in cell-free assays, 40-fold more selective for Met-related targets versus Lck, VEGFR-2, and TrkA/B, and more than 500-fold greater selectivity versus all other receptor and non receptor kinases. Phase 1/2.	1	99	99	1	1.51515
Sapitinib (AZD8931)	Sapitinib (AZD8931) is a reversible, ATP competitive inhibitor of EGFR, ErbB2 and ErbB3 with IC50 of 4 nM, 3 nM and 4 nM in cell-free assays, more potent than Gefitinib or Lapatinib against NSCLC cell, 100-fold more selective for the ErbB family than MNK1 and Flt. Phase 2.	2	34	37	0.918919	1.7027
NVP-BHG712	NVP-BHG712 is a specific EphB4 inhibitor with ED50 of 25 nM that discriminates between VEGFR and EphB4 inhibition also shows activity against c-Raf, c-Src and c-Abl with IC50 of 0.395 μM, 1.266 μM and 1.667 μM, respectively.	2	35	35	1	1.77143
Mubritinib (TAK 165)	Mubritinib (TAK-165) is a potent inhibitor of HER2/ErbB2 with IC50 of 6 nM in BT-474 cell no activity to EGFR, FGFR, PDGFR, JAK1, Src and Blk in BT-474 cell line. Phase 1.	2	29	31	0.935484	2.45161
Apatinib?mesylate	Apatinib is an orally bioavailable, selective VEGFR2 inhibitor with IC50 of 1 nM.	2	16	25	0.64	2.88
Telatinib	Telatinib is a potent inhibitor of VEGFR2/3, c-Kit and PDGFRα with IC50 of 6 nM/4 nM, 1 nM and 15 nM, respectively. Phase 2.	2	43	40	1.075	2.25
Lenvatinib (E7080)	Lenvatinib (E7080) is a multi-target inhibitor, mostly for VEGFR2(KDR)/VEGFR3(Flt-4) with IC50 of 4 nM/5.2 nM, less potent against VEGFR1/Flt-1, ~10-fold more selective for VEGFR2/3 against FGFR1, PDGFRα/β in cell-free assays. Phase 3.	2	14	25	0.56	3.44
Alectinib (CH5424802)	Alectinib (CH5424802) is a potent <b>ALK</b> inhibitor with <b>IC50</b> of 1.9 nM in cell-free assays, sensitive to L1196M mutation and higher selectivity for ALK than PF-02341066, NVP-TAE684 and PHA-E429.	2	28	34	0.823529	1.94118
TAK-285	TAK-285 is a novel dual HER2 and EGFR(HER1) inhibitor with IC50 of 17 nM and 23 nM, >10-fold selectivity for HER1/2 than HER4, less potent to MEK1/5, c-Met, Aurora B, Lck, CSK etc. Phase 1.	2	18	39	0.461538	1.89744
Capmatinib (INCB28060)	Capmatinib (INCB28060) is a novel, ATP-competitive inhibitor of c-MET with IC50 of 0.13 nM in a cell-free assay, inactive against RONβ, as well as EGFR and HER-3. Phase 1.	2	54	52	1.03846	2.88462
Varlitinib	Varlitinib is a selective and potent ErbB1(EGFR) and ErbB2(HER2) inhibitor with IC50 of 7 nM and 2 nM, respectively. Phase 2.	2	14	31	0.451613	1.90323
Golvatinib (E7050)	Golvatinib (E7050) is a dual c-Met and VEGFR-2 inhibitor with IC50 of 14 nM and 16 nM, does not inhibit bFGF-stimulated HUVEC growth (up to 1000 nM). Phase 1/2.	1	3	3	1	2.33333
Icotinib	Icotinib is a potent and specific EGFR inhibitor with IC50 of 5 nM, including the EGFR, EGFR(L858R), EGFR(L861Q), EGFR(T790M) and EGFR(T790M, L858R).	1	8	10	0.8	4.8
Ceritinib (LDK378)	Ceritinib (LDK378) is potent inhibitor against ALK with IC50 of 0.2 nM in cell-free assays, shows 40- and 35-fold selectivity against IGF-1R and InsR, respectively. Phase 3.	2	33	40	0.825	1.9
Rociletinib (CO-1686, AVL-301)	Rociletinib (CO-1686, AVL-301) is an irreversible, mutant-selective EGFR inhibitor with Ki of 21.5 nM and 303.3 nM for EGFRL858R/T790M and EGFRWT in cell-free assays, respectively. Phase 2.	2	27	35	0.771429	1.6
Osimertinib (AZD9291)	Osimertinib (AZD9291) is an oral, irreversible, and mutant-selective EGFR inhibitor with IC50 of 12.92, 11.44 and 493.8 nM for Exon 19 deletion EGFR, L858R/T790M EGFR, and WT EGFR in LoVo cells, respectively. Phase 3.	2	2	0	-	-
Merestinib (LY2801653)	LY2801653 is a type-II ATP competitive, slow-off inhibitor of MET tyrosine kinase with a dissociation constant (Ki) of 2 nM, a pharmacodynamic residence time (Koff) of 0.00132 min(-1) and t1/2 of 525 min.	2	25	31	0.806452	3.06452
LY2874455	LY2874455 is a pan-FGFR inhibitor with IC50 of 2.8 nM, 2.6 nM, 6.4 nM, and 6 nM for FGFR1, FGFR2, FGFR3, and FGFR4, respectively, and also inhibits VEGFR2 activity with IC50 of 7 nM. Phase 1.	2	9	33	0.272727	2.15152
UNC2881	UNC2881 is a specific Mer tyrosine kinase inhibitor with IC50 of 4.3 nM, about 83- and 58-fold selectivity over Axl and Tyro3, respectively.	2	40	40	1	1.975
AZ191	AZ191 is a potent and selective DYRK1B inhibitor with IC50 of 17 nM in a cell-free assay, about 5- and 110-fold selectivity over DYRK1A and DYRK2, respectively.	2	6	49	0.122449	1.4898
Poziotinib (HM781-36B)	Poziotinib (HM781-36B) is an irreversible pan-HER inhibitor with IC50 of 3.2 nM, 5.3 nM and 23.5 nM for HER1, HER2, and HER4, respectively. Phase 2.	2	33	33	1	1.9697
Lorlatinib?(PF-6463922)	PF-06463922 is a potent, dual ALK/ROS1 inhibitor with Ki of <0.02 nM, <0.07 nM, and 0.7 nM for ROS1, ALK (WT), and ALK (L1196M), respectively. Phase 1.	1	28	23	1.21739	1.82609
Gilteritinib (ASP2215)	Gilteritinib(ASP2215) is a small-molecule FLT3/AXL inhibitor with IC50 values of 0.29 nM and 0.73 nM for FLT3 and AXL, respectively. It inhibits FLT3 at an IC50 value that was approximately 800-fold more potent than the concentration required to inhibit c-KIT (230 nM).	2	28	29	0.965517	2.17241
Pexidartinib (PLX3397)	Pexidartinib (PLX3397) is an oral, potent mutil-targeted receptor tyrosine kinase inhibitor of CSF-1R, Kit, and Flt3 with IC50 of 20 nM, 10 nM and 160 nM, respectively. Phase 3.	2	1	4	0.25	16.75
Larotrectinib (LOXO-101) sulfate	Larotrectinib (LOXO-101) sulfate is an oral potent and selective ATP-competitive inhibitor of tropomyosin receptor kinases (TRK).	2	27	29	0.931034	2.51724
AZD3759	AZD3759 is a potent, oral active, CNS-penetrant EGFR inhibitor with IC50 of 0.3 nM, 0.2 nM, and 0.2 nM for EGFR (WT), EGFR (L858R), and EGFR (exon 19Del), respectively. Phase 1.	2	26	35	0.742857	1.4
Entrectinib (RXDX-101)	Entrectinib (RXDX-101) is an orally bioavailable pan-TrkA/B/C, ROS1 and ALK inhibitor with IC50 ranging between 0.1 and 1.7 nM. Phase 2.	2	17	39	0.435897	1.38462
ASP3026	ASP3026 is a novel and selective inhibitor for ALK with IC50 of 3.5 nM. Phase 1.	2	43	41	1.04878	1.90244
AMG 337	AMG 337 is an oral, small molecule, ATP-competitive, highly selective inhibitor of the MET receptor with an IC50 of 1 nM.	2	23	25	0.92	2.12
Olmutinib (HM61713, BI 1482694)	Olmutinib is a novel third-generation epidermal growth factor receptor (EGFR) mutation-specific tyrosine kinase inhibitor (TKI). Also a potent inhibitor of Bruton's tyrosine kinase.	2	16	27	0.592593	2.2963
Irbinitinib (ARRY-380, ONT-380)	ARRY-380 (ONT-380) is an oral, potent, selective, reversible and ATP-competitive small-molecule inhibitor of ErbB-2 (also called HER2) with IC50s of 8 nM and 7 nM for ErbB-2 and p95 HER2, respectively in cell-based assays, showing ~500-fold selective for HER2 vs EGFR. It has potential antineoplastic activity.	2	42	38	1.10526	2.39474
Sitravatinib (MGCD516)	Sitravatinib (MGCD516) is a novel small molecule inhibitor targeting multiple RTKs involved in driving sarcoma cell growth, including c-Kit, PDGFRβ, PDGFRα, c-Met, and Axl.	2	39	41	0.95122	2.07317
Salinomycin (from Streptomyces albus)	Salinomycin, traditionally used as an anti-coccidial drug, has recently been shown to possess anti-cancer and anti-cancer stem cell (CSC) effects.	2	18	21	0.857143	2.14286
Vismodegib (GDC-0449)	Vismodegib (GDC-0449) is a potent, novel and specific hedgehog inhibitor with IC50 of 3 nM and also inhibits P-gp with IC50 of 3.0 μM in a cell-free assay.	2	5	11	0.454545	4.27273
Sonidegib (Erismodegib, NVP-LDE225)	Sonidegib (Erismodegib, NVP-LDE225) is a Smoothened (Smo) antagonist, inhibiting Hedgehog (Hh) signaling with IC50 of 1.3 nM (mouse) and 2.5 nM (human) in cell-free assays, respectively. Phase 3.	2	14	17	0.823529	2.76471
XAV-939	XAV-939 selectively inhibits Wnt/β-catenin-mediated transcription through tankyrase1/2 inhibition with IC50 of 11 nM/4 nM in cell-free assays, regulates axin levels and does not affect CRE, NF-κB or TGF-β.	2	43	51	0.843137	1.5098
Taladegib (LY2940680)	Taladegib (LY2940680) binds to the Smoothened (Smo) receptor and potently inhibits Hedgehog (Hh) signaling. Phase 1/2.	2	25	20	1.25	3.2
LGK-974	LGK-974 is a potent and specific PORCN inhibitor, and inhibits Wnt signaling with IC50 of 0.4 nM in TM3 cells. Phase 1.	2	19	20	0.95	2.7
Glasdegib (PF-04449913)	Glasdegib (PF-04449913) is a potent, and orally bioavailable Smoothened (Smo) inhibitor with IC50 of 5 nM. Phase 2.	2	42	46	0.913043	1.69565
Amcasertib (BBI503)	Amcasertib (BBI503), a first-in-class cancer stemness kinase inhibitor, is claimed to inhibit Nanog and other CSC pathways by targeting kinases with potential anticancer activity.	2	24	24	1	4.58333
Pirfenidone	Pirfenidone is an inhibitor for TGF-β production and TGF-β stimulated collagen production, reduces production of TNF-α and IL-1β, and also has anti-fibrotic and anti-inflammatory properties. Phase 3.	1	9	9	1	1.66667
Enzastaurin (LY317615)	Enzastaurin (LY317615) is a potent PKCβ selective inhibitor with IC50 of 6 nM in cell-free assays, 6- to 20-fold selectivity against PKCα, PKCγ and PKCε. Phase 3.	2	18	26	0.692308	1.53846
Sotrastaurin	Sotrastaurin is a potent and selective pan-PKC inhibitor, mostly for PKCθ with Ki of 0.22 nM in a cell-free assay inactive to PKCζ. Phase 2.	2	50	53	0.943396	2.01887
Galunisertib (LY2157299)	Galunisertib (LY2157299) is a potent TGFβ receptor I (TβRI) inhibitor with IC50 of 56 nM in a cell-free assay. Phase 2/3.	2	34	35	0.971429	1.74286
Ruboxistaurin (LY333531 HCl)	LY333531 is a β-specific protein kinase C inhibitor. It competitively and reversibly inhibits PKCβ1 and PKCβ2 with IC50 values of 4.7 and 5.9 nM respectively.	2	31	37	0.837838	1.59459
Vactosertib ?(TEW-7197)	Vactosertib ?(TEW-7197) is a highly potent, selective, and orally bioavailable TGF-β receptor ALK4/ALK5 inhibitor with IC50 of 13 nM and 11 nM, respectively. Phase 1.	1	18	16	1.125	1.75
Digoxin	Digoxin is a classical Na,K-ATPase inhibitor, with selectivity for the α2β3 isoform over the common α1β1 isoform, used in the treatment of atrial fibrillation and heart failure.	1	17	17	1	1.29412
Selinexor (KPT-330)	Selinexor (KPT-330) is an orally bioavailable selective CRM1 inhibitor. Phase 2.	2	20	31	0.645161	1.87097
Verdinexor (KPT-335)	Verdinexor (KPT-335) is an orally bioavailable, selective XPO1/CRM1 inhibitor.	2	6	11	0.545455	6.18182
Eltanexor (KPT-8602)	Eltanexor(KPT-8602) is a second-generation, orally bioavailable XPO1 (also known as CRM1) inhibitor with IC50 values of 20?211?nM in 10 AML lines after 3 days exposure.	2	6	8	0.75	6.5
Thalidomide	Thalidomide was introduced as a sedative drug, immunomodulatory agent and also is investigated for treating symptoms of many cancers. Thalidomide inhibits an E3 ubiquitin ligase, which is a CRBN-DDB1-Cul4A complex.	2	35	30	1.16667	2.23333
NMS-873	NMS-873 is an allosteric and specific p97 inhibitor with IC50 of 30 nM that demonstrates potent selectivity for VCP/p97 compared to a panel of other AAA ATPases, Hsp90, and 53 additional analyzed kinases (IC50s >10 μM).	2	0	1	0	54
ML323	ML323 displays reversible, nanomolar inhibitory activity and excellent selectivity toward USP1/UAF1 with IC50 of 76 nM.	2	0	4	0	9
Avadomide(CC-122)	Avadomide(CC-122), a new chemical entity termed pleiotropic pathway modifier, is a novel agent for Diffuse large B-cell lymphoma(DLBCL) with antitumor and immunomodulatory activity. Its molecular target is the protein cereblon (CRBN), a substrate receptor of the cullin ring E3 ubiquitin ligase complex CRL4CRBN.	2	41	48	0.854167	2.125
VLX1570	VLX1570 is a competitive inhibitor of proteasome DUB activity, with an IC50 of ~10?μM in vitro.	2	36	48	0.75	1.5
Bleomycin sulfate	Bleomycin Sulfate is a glycopeptide antibiotic and an anticancer agent for squamous cell carcinomas (SCC) with IC50 of 4 nM in UT-SCC-19A cells.	2	1	1	1	73

## Sheet: Excluded
Exclusion criteria	Unmasked ID (från vendor file)	Unmasked information (från vendor file)	Experiment	Vulvae/well	Adults	Vulvae/adult	Larvae/adult
Criteria 1: Vulvae > 22.67 (2x that of trametinib control in experiment 1)	Decernotinib (VX-509)	Decernotinib (VX-509) is a potent and selective JAK3 inhibitor with Ki of 2.5 nM, >4-fold selectivity over JAK1, JAK2, and TYK2, respectively. Phase 2/3.	1	24	23	1.04348	1.52174
Criteria 1: Vulvae > 22.67 (2x that of trametinib control in experiment 1)	Vatalanib (PTK787) 2HCl	Vatalanib (PTK787) 2HCl is an inhibitor of VEGFR2/KDR with IC50 of 37 nM in a cell-free assay, less potent against VEGFR1/Flt-1, 18-fold against VEGFR3/Flt-4. Phase 3.	1	25	8	3.125	2.75
Criteria 1: Vulvae > 22.67 (2x that of trametinib control in experiment 1)	Atorvastatin Calcium	Atorvastatin Calcium is an inhibitor of HMG-CoA reductase used as a cholesterol-lowering medication that blocks the production of cholesterol.	1	28	24	1.16667	2.29167
Criteria 1: Vulvae > 22.67 (2x that of trametinib control in experiment 1)	Lorlatinib?(PF-6463922)	PF-06463922 is a potent, dual ALK/ROS1 inhibitor with Ki of <0.02 nM, <0.07 nM, and 0.7 nM for ROS1, ALK (WT), and ALK (L1196M), respectively. Phase 1.	1	28	23	1.21739	1.82609
Criteria 1: Vulvae > 22.67 (2x that of trametinib control in experiment 1)	PTC-209	PTC-209 is a potent and selective BMI-1 inhibitor with IC50 of 0.5 μM in HEK293T cell line, and results in irreversible reduction of cancer-initiating cells (CICs).	1	62	64	0.96875	1.76562
Criteria 1: Vulvae > 22.67 (2x that of trametinib control in experiment 1)	StemRegenin 1 (SR1)	StemRegenin 1 is an aryl hydrocarbon receptor (AhR) inhibitor with IC50 of 127 nM in a cell-free assay.	1	68	71	0.957746	1.85915
Criteria 1: Vulvae > 22.67 (2x that of trametinib control in experiment 1)	Abexinostat (PCI-24781)	Abexinostat (PCI-24781) is a novel pan-HDAC inhibitor mostly targeting HDAC1 with Ki of 7 nM, modest potent to HDACs 2, 3, 6, and 10 and greater than 40-fold selectivity against HDAC8. Phase 1/2.	1	70	67	1.04478	1.61194
Criteria 1: Vulvae > 22.67 (2x that of trametinib control in experiment 1)	OSU-03012 (AR-12)	OSU-03012 (AR-12) is a potent inhibitor of recombinant PDK-1(phosphoinositide-dependent kinase 1) with IC50 of 5 μM in a cell-free assay and 2-fold increase in potency over OSU-02067.	1	80	76	1.05263	1.71053
Criteria 1: Vulvae > 22.67 (2x that of trametinib control in experiment 1)	BMS-777607	BMS-777607 is a Met-related inhibitor for c-Met, Axl, Ron and Tyro3 with IC50 of 3.9 nM, 1.1 nM, 1.8 nM and 4.3 nM in cell-free assays, 40-fold more selective for Met-related targets versus Lck, VEGFR-2, and TrkA/B, and more than 500-fold greater selectivity versus all other receptor and non receptor kinases. Phase 1/2.	1	99	99	1	1.51515
Criteria 1: Vulvae > 22.67 (2x that of trametinib control in experiment 1)	Tideglusib	Tideglusib is an irreversible, non ATP-competitive GSK-3β inhibitor with IC50 of 60 nM in a cell-free assay fails to inhibit kinases with a Cys homologous to Cys-199 located in the active site. Phase 2.	1	121	120	1.00833	1.55
Criteria 1: Vulvae > 51.71 (2x that of trametinib control in experiment 2)	EPZ005687	EPZ005687 is a potent and selective inhibitor of EZH2 with Ki of 24 nM in a cell-free assay, 50-fold selectivity against EZH1 and 500-fold selectivity against 15 other protein methyltransferases.	2	52	52	1	2
Criteria 1: Vulvae > 51.71 (2x that of trametinib control in experiment 2)	Temsirolimus (CCI-779, NSC 683864)	Temsirolimus (CCI-779, NSC 683864) is a specific mTOR inhibitor with IC50 of 1.76 μM in a cell-free assay.	2	52	57	0.912281	1.49123
Criteria 1: Vulvae > 51.71 (2x that of trametinib control in experiment 2)	Cilengitide?trifluoroacetate	Cilengitide is a potent integrin inhibitor for αvβ3 receptor and αvβ5 receptor with IC50 of 4.1 nM and 79 nM in cell-free assays, respectively ~10-fold selectivity against gpIIbIIIa. Phase 2.	2	53	51	1.03922	2.19608
Criteria 1: Vulvae > 51.71 (2x that of trametinib control in experiment 2)	Capmatinib (INCB28060)	Capmatinib (INCB28060) is a novel, ATP-competitive inhibitor of c-MET with IC50 of 0.13 nM in a cell-free assay, inactive against RONβ, as well as EGFR and HER-3. Phase 1.	2	54	52	1.03846	2.88462
Criteria 1: Vulvae > 51.71 (2x that of trametinib control in experiment 2)	Acalabrutinib (ACP-196)	Acalabrutinib(ACP-196) is a selective second-generation Bruton's tyrosine kinase (BTK) inhibitor with an IC50 of 3 nM, which prevents the activation of the B-cell antigen receptor (BCR) signaling pathway. ACP-196 has improved target specificity over ibrutinib with 323-, 94-, 19- and 9-fold selectivity over the other TEC kinase family members (ITK, TXK, BMX, and TEC, respectively) and no activity …	2	55	45	1.22222	2.17778
Criteria 1: Vulvae > 51.71 (2x that of trametinib control in experiment 2)	Epirubicin HCl	Epirubicin HCl, a semisynthetic L-arabino derivative of doxorubicin, is an antineoplastic agent by inhibiting Topoisomerase.	2	55	51	1.07843	2.11765
Criteria 1: Vulvae > 51.71 (2x that of trametinib control in experiment 2)	Tazemetostat (EPZ-6438)	Tazemetostat (EPZ-6438) is a potent, and selective EZH2 inhibitor with Ki and IC50 of 2.5 nM and 11 nM in cell-free assays, exhibiting a 35-fold selectivity versus EZH1 and >4,500-fold selectivity relative to 14 other HMTs.	2	55	56	0.982143	1.80357
Criteria 1: Vulvae > 51.71 (2x that of trametinib control in experiment 2)	Vandetanib (ZD6474)	Vandetanib (ZD6474) is a potent inhibitor of VEGFR2 with IC50 of 40 nM in a cell-free assay. It also inhibits VEGFR3 and EGFR with IC50 of 110 nM and 500 nM, respectively. Not sensitive to PDGFRβ, Flt1, Tie-2 and FGFR1 with IC50 of 1.1-3.6 μM. No activity against MEK, CDK2, c-Kit, erbB2, FAK, PDK1, Akt and IGF-1R with IC50 above 10 μM.	2	55	45	1.22222	2.4
Criteria 1: Vulvae > 51.71 (2x that of trametinib control in experiment 2)	Motesanib Diphosphate (AMG-706)	Motesanib Diphosphate (AMG-706) is a potent ATP-competitive inhibitor of VEGFR1/2/3 with IC50 of 2 nM/3 nM/6 nM, respectively similar activity against Kit, ~10-fold more selective for VEGFR than PDGFR and Ret. Phase 3.	2	55	52	1.05769	1.88462
Criteria 1: Vulvae > 51.71 (2x that of trametinib control in experiment 2)	Lomeguatrib	Lomeguatrib is a potent inhibitor of O6-alkylguanine-DNA-alkyltransferase with IC50 of 5 nM.	2	56	46	1.21739	2.93478
Criteria 1: Vulvae > 51.71 (2x that of trametinib control in experiment 2)	URB597	URB597 is a potent, orally bioavailable FAAH inhibitor with IC50 of 4.6 nM, with no activity on other cannabinoid-related targets. Phase 1.	2	56	48	1.16667	2.375
Criteria 1: Vulvae > 51.71 (2x that of trametinib control in experiment 2)	Vorinostat (SAHA, MK0683)	Vorinostat (suberoylanilide hydroxamic acid, SAHA) is an HDAC inhibitor with IC50 of ~10 nM in a cell-free assay.	2	58	55	1.05455	1.96364
Criteria 1: Vulvae > 51.71 (2x that of trametinib control in experiment 2)	DEL-22379	DEL-22379 is a water-soluble ERK dimerization inhibitor with IC50 of ?0.5 μM.	2	58	59	0.983051	2.45763
Criteria 1: Vulvae > 51.71 (2x that of trametinib control in experiment 2)	Onalespib (AT13387)	Onalespib (AT13387) is a selective potent Hsp90 inhibitor with IC50 of 18 nM in A375 cells, displays a long duration of anti-tumor activity. Phase 2.	2	59	56	1.05357	2.26786
Criteria 1: Vulvae > 51.71 (2x that of trametinib control in experiment 2)	Binimetinib (MEK162, ARRY-162, ARRY-438162)	Binimetinib (MEK162, ARRY-162, ARRY-438162) is a potent inhibitor of MEK1/2 with IC50 of 12 nM in a cell-free assay. Phase 3.	2	60	63	0.952381	2.06349
Criteria 1: Vulvae > 51.71 (2x that of trametinib control in experiment 2)	MLN2480	MLN2480 is an oral, selective pan-Raf kinase inhibitor in chinical trials.	2	60	43	1.39535	2.76744
Criteria 1: Vulvae > 51.71 (2x that of trametinib control in experiment 2)	Indoximod (NLG-8189）	Indoximod (NLG-8189), a methylated tryptophan, acts as an IDO (indoleamine-(2,3)-dioxygenase) pathway inhibitor, and reverses IDO-mediated immune suppression. Phase 2.	2	60	46	1.30435	2.3913
Criteria 1: Vulvae > 51.71 (2x that of trametinib control in experiment 2)	A-1210477	A-1210477 is a potent and selective MCL-1 inhibitor with Ki and IC50 of 0.454 nM and 26.2 nM, respectively, >100-fold selectivity over other Bcl-2 family members.	2	61	47	1.29787	3.19149
Criteria 1: Vulvae > 51.71 (2x that of trametinib control in experiment 2)	Selonsertib (GS-4997)	GS-4997 is a highly selective and potent once-daily oral ASK1 inhibitor with potential anti-inflammatory, antineoplastic and anti-fibrotic activities.	2	62	51	1.21569	2.86275
Criteria 1: Vulvae > 51.71 (2x that of trametinib control in experiment 2)	Sunitinib	Sunitinib is a multi-targeted RTK inhibitor targeting VEGFR2 (Flk-1) and PDGFRβ with IC50 of 80 nM and 2 nM, and also inhibits c-Kit.	2	107	23	4.65217	14.913
Criteria 2: Adults < 3.4 (30 % of trametinib control in experiment 1)	Sorafenib	Sorafenib is a multikinase inhibitor of Raf-1, B-Raf and VEGFR-2 with IC50 of 6 nM, 22 nM and 90 nM in cell-free assays, respectively.	1	1	0	-	-
Criteria 2: Adults < 3.4 (30 % of trametinib control in experiment 1)	YM155 (Sepantronium Bromide)	YM155 (Sepantronium Bromide) is a potent survivin suppressant by inhibiting Survivin promoter activity with IC50 of 0.54 nM in HeLa-SURP-luc and CHO-SV40-luc cells does not significantly inhibit SV40 promoter activity, but is observed to slightly inhibit the interaction of Survivin with XIAP. Phase 2.	1	0	1	0	18
Criteria 2: Adults < 3.4 (30 % of trametinib control in experiment 1)	Cabazitaxel	Cabazitaxel is a semi-synthetic derivative of a natural taxoid that kills cancer cells by inhibiting cell division and growth. Cabazitaxel exerts its effects by inhibiting microtubule growth and assembly, processes that are essential for cells to divide.	1	1	1	1	9
Criteria 2: Adults < 3.4 (30 % of trametinib control in experiment 1)	Uprosertib (GSK2141795)	Uprosertib (GSK2141795) is a selective, ATP-competitive, and orally bioavailable Akt inhibitor with IC50 of 180 nM, 328 nM, and 38 nM for Akt 1, 2 and 3, respectively. Phase 2.	1	1	1	1	7
Criteria 2: Adults < 3.4 (30 % of trametinib control in experiment 1)	Daunorubicin HCl	Daunorubicin HCl inhibits both DNA and RNA synthesis and inhibits DNA synthesis with Ki of 0.02 μM in a cell-free assay.	1	2	2	1	3.5
Criteria 2: Adults < 3.4 (30 % of trametinib control in experiment 1)	KU-60019	KU-60019 is an improved analogue of KU-55933, with IC50 of 6.3 nM for ATM in cell-free assays, 270- and 1600-fold more selective for ATM than DNA-PK and ATR,and is a highly effective radiosensitizer.	1	2	2	1	3.5
Criteria 2: Adults < 3.4 (30 % of trametinib control in experiment 1)	Linsitinib (OSI-906)	Linsitinib (OSI-906) is a selective inhibitor of IGF-1R with IC50 of 35 nM in cell-free assays modestly potent to InsR with IC50 of 75 nM, and no activity towards Abl, ALK, BTK, EGFR, FGFR1/2, PKA etc. Phase 3.	1	2	2	1	3
Criteria 2: Adults < 3.4 (30 % of trametinib control in experiment 1)	Pravastatin sodium	Pravastatin sodium is an HMG-CoA reductase inhibitor against sterol synthesis with IC50 of 5.6 μM.	1	2	3	0.666667	2
Criteria 2: Adults < 3.4 (30 % of trametinib control in experiment 1)	Methylprednisolone	Methylprednisolone is a synthetic glucocorticoid receptor agonist, used to achieve prompt suppression of inflammation.	1	3	3	1	2.33333
Criteria 2: Adults < 3.4 (30 % of trametinib control in experiment 1)	Allopurinol	Allopurinol is a purine analog inhibitor of the enzyme xanthine oxidase, used to treat gout or kidney stones, and to decrease levels of uric acid.	1	3	3	1	1
Criteria 2: Adults < 3.4 (30 % of trametinib control in experiment 1)	Golvatinib (E7050)	Golvatinib (E7050) is a dual c-Met and VEGFR-2 inhibitor with IC50 of 14 nM and 16 nM, does not inhibit bFGF-stimulated HUVEC growth (up to 1000 nM). Phase 1/2.	1	3	3	1	2.33333
Criteria 2: Adults < 3.4 (30 % of trametinib control in experiment 1)	Roscovitine (Seliciclib,CYC202)	Roscovitine (Seliciclib, CYC202) is a potent and selective CDK inhibitor for Cdc2, CDK2 and CDK5 with IC50 of 0.65 μM, 0.7 μM and 0.16 μM in cell-free assays. It shows little effect on CDK4/6. Phase 2.	1	4	3	1.33333	2.66667
Criteria 2: Adults < 7.76 (30 % of trametinib control in experiment 2)	Amuvatinib (MP-470)	Amuvatinib (MP-470) is a potent and multi-targeted inhibitor of c-Kit, PDGFRα and Flt3 with IC50 of 10 nM, 40 nM and 81 nM, respectively. Phase 2.	2	0	0	-	-
Criteria 2: Adults < 7.76 (30 % of trametinib control in experiment 2)	Omaveloxolone (RTA-408)	Omaveloxolone (RTA-408) is a synthetic triterpenoid that activates the cytoprotective transcription factor Nrf2 and inhibits NF-κB signaling. Phase 2.	2	1	0	-	-
Criteria 2: Adults < 7.76 (30 % of trametinib control in experiment 2)	Omipalisib (GSK2126458, GSK458)	Omipalisib (GSK2126458, GSK458) is a highly selective and potent inhibitor of p110α/β/δ/γ, mTORC1/2 with Ki of 0.019 nM/0.13 nM/0.024 nM/0.06 nM and 0.18 nM/0.3 nM in cell-free assays, respectively. Phase 1.	2	1	0	-	-
Criteria 2: Adults < 7.76 (30 % of trametinib control in experiment 2)	Dovitinib (TKI258) Lactate	Dovitinib (TKI258) Lactate is the Lactate of Dovitinib, which is a multitargeted RTK inhibitor, mostly for class III (FLT3/c-Kit) with IC50 of 1 nM/2 nM, also potent to class IV (FGFR1/3) and class V (VEGFR1-4) RTKs with IC50 of 8-13 nM, less potent to InsR, EGFR, c-Met, EphA2, Tie2, IGFR1 and HER2. Phase 4.	2	2	0	-	-
Criteria 2: Adults < 7.76 (30 % of trametinib control in experiment 2)	Osimertinib (AZD9291)	Osimertinib (AZD9291) is an oral, irreversible, and mutant-selective EGFR inhibitor with IC50 of 12.92, 11.44 and 493.8 nM for Exon 19 deletion EGFR, L858R/T790M EGFR, and WT EGFR in LoVo cells, respectively. Phase 3.	2	2	0	-	-
Criteria 2: Adults < 7.76 (30 % of trametinib control in experiment 2)	LY3023414	LY3023414 is an oral ATP competitive inhibitor of the class I PI3K isoforms, mTOR and DNA-PK.	2	3	0	-	-
Criteria 2: Adults < 7.76 (30 % of trametinib control in experiment 2)	Ixazomib (MLN2238)	MLN2238 inhibits the chymotrypsin-like proteolytic (β5) site of the 20S proteasome with IC50 and Ki of 3.4 nM and 0.93 nM in cell-free assays, respectively, also inhibits the caspase-like (β1) and trypsin-like (β2) proteolytic sites, with IC50 of 31 and 3500 nM. Phase 3.	2	3	0	-	-
Criteria 2: Adults < 7.76 (30 % of trametinib control in experiment 2)	PND-1186 (VS-4718)	PND-1186 (VS-4718) is a reversible and selective FAK inhibitor with IC50 of 1.5 nM. Phase 1.	2	0	1	0	48
Criteria 2: Adults < 7.76 (30 % of trametinib control in experiment 2)	NMS-873	NMS-873 is an allosteric and specific p97 inhibitor with IC50 of 30 nM that demonstrates potent selectivity for VCP/p97 compared to a panel of other AAA ATPases, Hsp90, and 53 additional analyzed kinases (IC50s >10 μM).	2	0	1	0	54
Criteria 2: Adults < 7.76 (30 % of trametinib control in experiment 2)	BGT226 (NVP-BGT226)	BGT226 (NVP-BGT226) is a novel class I PI3K/mTOR inhibitor for PI3Kα/β/γ with IC50 of 4 nM/63 nM/38 nM. Phase 1/2.	2	1	1	1	69
Criteria 2: Adults < 7.76 (30 % of trametinib control in experiment 2)	Bleomycin sulfate	Bleomycin Sulfate is a glycopeptide antibiotic and an anticancer agent for squamous cell carcinomas (SCC) with IC50 of 4 nM in UT-SCC-19A cells.	2	1	1	1	73
Criteria 2: Adults < 7.76 (30 % of trametinib control in experiment 2)	ML141	ML141 (CID-2950007), is demonstrated to be a potent, selective and reversible non-competitive inhibitor of Cdc42 GTPase suitable for in vitro assays, with IC50 of 200 nM and selectivity against other members of the Rho family of GTPases (Rac1, Rab2, Rab7).	2	0	2	0	30.5
Criteria 2: Adults < 7.76 (30 % of trametinib control in experiment 2)	KD025 (SLx-2119)	KD025 is an orally available, and selective ROCK2 inhibitor with IC50 and Ki of 60 nM and 41 nM, respectively. Phase 2.	2	0	2	0	24
Criteria 2: Adults < 7.76 (30 % of trametinib control in experiment 2)	Regorafenib (BAY 73-4506)	Regorafenib (BAY 73-4506) is a multi-target inhibitor for VEGFR1, VEGFR2, VEGFR3, PDGFRβ, Kit, RET and Raf-1 with IC50 of 13 nM/4.2 nM/46 nM, 22 nM, 7 nM, 1.5 nM and 2.5 nM in cell-free assays, respectively.	2	0	2	0	32
Criteria 2: Adults < 7.76 (30 % of trametinib control in experiment 2)	PF-3845	PF-3845 is a potent, selective and irreversible FAAH inhibitor with Ki of 230 nM, showing negligible activity against FAAH2.	2	1	2	0.5	25
Criteria 2: Adults < 7.76 (30 % of trametinib control in experiment 2)	Tipifarnib	Tipifarnib (R115777) is a potent and specific farnesyltransferase (FTase) inhibitor with IC50 of 0.6 nM, its anti-proliferative effects are most prominent in H-ras or N-ras mutant cells. Phase 3.	2	2	2	1	23
Criteria 2: Adults < 7.76 (30 % of trametinib control in experiment 2)	Mivebresib(ABBV-075)	Mivebresib(ABBV-075) is a novel BET family bromodomain inhibitor. It binds bromodomains of BRD2/4/T with similar affinities (Ki of 1-2.2 nM) and highly selective for 18 bromodomain proteins tested (Kd > 1 μM more than 600-fold selectivity vs. BRD4), but exhibits roughly 10-fold weaker potency towards BRD3 (Ki of 12.2 nM) and has moderate activity towards CREBBP (Kd = 87 μM 54-fold selectivity vs.…	2	0	4	0	16.25
Criteria 2: Adults < 7.76 (30 % of trametinib control in experiment 2)	Bortezomib (PS-341)	Bortezomib (PS-341) is a potent 20S proteasome inhibitor with Ki of 0.6 nM. It exhibits favorable selectivity towards tumor cells over normal cells.	2	0	4	0	8.5
Criteria 2: Adults < 7.76 (30 % of trametinib control in experiment 2)	Pexidartinib (PLX3397)	Pexidartinib (PLX3397) is an oral, potent mutil-targeted receptor tyrosine kinase inhibitor of CSF-1R, Kit, and Flt3 with IC50 of 20 nM, 10 nM and 160 nM, respectively. Phase 3.	2	1	4	0.25	16.75
Criteria 2: Adults < 7.76 (30 % of trametinib control in experiment 2)	Dabrafenib (GSK2118436)	Dabrafenib (GSK2118436) is a mutant BRAFV600 specific inhibitor with IC50 of 0.8 nM in cell-free assays, with 4- and 6-fold less potency against B-Raf(wt) and c-Raf, respectively.	2	0	5	0	9.2
Criteria 2: Adults < 7.76 (30 % of trametinib control in experiment 2)	umbralisib (TGR-1202)	TGR-1202, a novel, next generation PI3Kδ inhibitor, inhibits PI3Kδ activity in enzyme and cell based assays with IC50 and EC50 values of 22.2 & 24.3 nM, respectively.	2	0	5	0	10.8
Criteria 2: Adults < 7.76 (30 % of trametinib control in experiment 2)	(+)-JQ1	(+)-JQ1 is a BET bromodomain inhibitor, with IC50 of 77 nM/33 nM for BRD4(1/2) in cell-free assays, binding to all bromodomains of the BET family, but not to bromodomains outside the BET family.	2	0	7	0	8.42857
Criteria 2: Adults < 7.76 (30 % of trametinib control in experiment 2)	RAF265 (CHIR-265)	RAF265 (CHIR-265) is a potent selective inhibitor of C-Raf/B-Raf/B-Raf V600E with IC50 of 3-60 nM, and exhibits potent inhibition on VEGFR2 phosphorylation with EC50 of 30 nM in cell-free assays. Phase 2.	2	4	7	0.571429	8.14286
Criteria 2: Adults < 7.76 (30 % of trametinib control in experiment 2)	ML323	ML323 displays reversible, nanomolar inhibitory activity and excellent selectivity toward USP1/UAF1 with IC50 of 76 nM.	2	0	4	0	9

## Sheet: Primary hits
Unmasked ID (från vendor file)	Unmasked information (från vendor file)	Experiment	Vulvae/well	Adults	Vulvae/adult	Larvae/adult
AZ191	AZ191 is a potent and selective DYRK1B inhibitor with IC50 of 17 nM in a cell-free assay, about 5- and 110-fold selectivity over DYRK1A and DYRK2, respectively.	2	6	49	0.122449	1.4898
AZD8055	AZD8055 is a novel ATP-competitive mTOR inhibitor with IC50 of 0.8 nM in MDA-MB-468 cells with excellent selectivity (?1,000-fold) against PI3K isoforms and ATM/DNA-PK. Phase 1.	2	1	38	0.0263158	1.73684
Cabozantinib (XL184, BMS-907351)	Cabozantinib (XL184, BMS-907351) is a potent VEGFR2 inhibitor with IC50 of 0.035 nM and also inhibits c-Met, Ret, Kit, Flt-1/3/4, Tie2, and AXL with IC50 of 1.3 nM, 4 nM, 4.6 nM, 12 nM/11.3 nM/6 nM, 14.3 nM and 7 nM in cell-free assays, respectively.	1	1	9	0.111111	2.22222
Dinaciclib (SCH727965)	Dinaciclib (SCH727965) is a novel and potent CDK inhibitor for CDK2, CDK5, CDK1 and CDK9 with IC50 of 1 nM, 1 nM, 3 nM and 4 nM in cell-free assays, respectively. It also blocks thymidine (dThd) DNA incorporation. Phase 3.	2	4	52	0.0769231	1.53846
Docetaxel	Docetaxel, an analog of paclitaxel, is an inhibitor of depolymerisation of microtubules by binding to stabilized microtubules.	1	1	8	0.125	4
GDC-0623	GDC-0623 is a potent and ATP-uncompetitive MEK1 inhibitor with Ki of 0.13 nM. Phase 1.	1	3	19	0.157895	1.78947
GSK J4 HCl	GSK J4 HCl is a cell permeable prodrug of GSK J1, which is the first selective inhibitor of the H3K27 histone demethylase JMJD3 and UTX with IC50 of 60 nM in a cell-free assay and inactive against a panel of demethylases of the JMJ family.	2	6	21	0.285714	2.95238
I-BET-762	I-BET-762 is an inhibitor for BET proteins with IC50 of ~35 nM in a cell-free assay, suppresses the production of proinflammatory proteins by macrophages and blocks acute inflammation, highly selective over other bromodomain-containing proteins.	2	0	24	0	1.79167
LY2874455	LY2874455 is a pan-FGFR inhibitor with IC50 of 2.8 nM, 2.6 nM, 6.4 nM, and 6 nM for FGFR1, FGFR2, FGFR3, and FGFR4, respectively, and also inhibits VEGFR2 activity with IC50 of 7 nM. Phase 1.	2	9	33	0.272727	2.15152
Mitomycin C	Mitomycin C?is an antineoplastic antibiotic by inhibiting DNA synthesis, used to treat different cancers.	2	8	37	0.216216	1.78378
Opaganib (ABC294640)	Opaganib (ABC294640) is an orally bioavailable and selective sphingosine kinase-2 (SphK2) inhibitor with IC50 of approximately 60 μM. Phase 1/2.	2	0	9	0	5.88889
PD0325901	PD0325901 is a selective and non ATP-competitive MEK inhibitor with IC50 of 0.33 nM in cell-free assays, roughly 500-fold more potent than CI-1040 on phosphorylation of ERK1 and ERK2. Phase 2.	2	1	40	0.025	1.4
PF-00562271 Besylate	PF-00562271 is the benzenesulfonate salt of PF-562271, which is a potent, ATP-competitive, reversible inhibitor of FAK with IC50 of 1.5 nM, ~10-fold less potent for Pyk2 than FAK and >100-fold selectivity against other protein kinases, except for some CDKs. Phase 1.	2	5	18	0.277778	2.61111
PF-4708671	PF-4708671 is a cell-permeable inhibitor of p70 ribosomal S6 kinase (S6K1 isoform) with Ki/IC50 of 20 nM/160 nM in cell-free assays, 400-fold greater selectivity for S6K1 than S6K2, and 4- and >20-fold selectivity for S6K1 than MSK1 and RSK1/2, respectively. First S6K1-specific inhibitor to be reported.	2	2	12	0.166667	4.16667
Ponatinib (AP24534)	Ponatinib (AP24534) is a novel, potent multi-target inhibitor of Abl, PDGFRα, VEGFR2, FGFR1 and Src with IC50 of 0.37 nM, 1.1 nM, 1.5 nM, 2.2 nM and 5.4 nM in cell-free assays, respectively.	2	3	15	0.2	3.6
Pracinostat (SB939)	Pracinostat (SB939) is a potent pan-HDAC inhibitor with IC50 of 40-140 nM with exception for HDAC6. It has no activity against the class III isoenzyme SIRT I. Phase 2.	2	1	51	0.0196078	1.56863
RO5126766 (CH5126766)	RO5126766 (CH5126766) is a dual RAF/MEK inhibitor with IC50 of 8.2 nM,19 nM, 56 nM, and 160 nM for BRAF V600E, BRAF, CRAF, and MEK1, respectively. Phase 1.	2	0	42	0	1.35714
Sapanisertib (INK 128, MLN0128)	Sapanisertib (INK 128, MLN0128) is a potent and selective mTOR inhibitor with IC50 of 1 nM in cell-free assays >200-fold less potent to class I PI3K isoforms, superior in blocking mTORC1/2 and sensitive to pro-invasion genes (vs Rapamycin). Phase 1.	2	13	33	0.393939	1.93939
TIC10	TIC10 inactivates Akt and ERK to induce TRAIL through Foxo3a, possesses superior drug properties: delivery across the blood-brain barrier, superior stability and improved pharmacokinetics. Phase 1/2.	2	7	19	0.368421	3.05263
Trametinib (GSK1120212)	Trametinib (GSK1120212) is a highly specific and potent MEK1/2 inhibitor with IC50 of 0.92 nM/1.8 nM in cell-free assays, no inhibition of the kinase activities of c-Raf, B-Raf, ERK1/2.	2	2	28	0.0714286	1.82143
